# Supplementary material for: Inhibitor design for TMPRSS2: insights from computational analysis of its backbone hydrogen bonds using a simple descriptor
Source: Eur Biophys J. 2023 Dec 29;53(1-2):27–46. doi: 10.1007/s00249-023-01695-4 (PMC10853362; doi:10.1007/s00249-023-01695-4)
Supplement: Supplementary file 1 — Supplementary file1 (XLSX 130 KB) [file 249_2023_1695_MOESM1_ESM.xlsx]

## Sheet: Sheet1
	Inhibitor Discovery for TMPRSS2 and Analysis of its Backbone Hydrogen Bonds Using a Simple Descriptor European Biophysics Journal Suraj Ugrani (sugrani@purdue.edu) Purdue University, West Lafayette, IN 47907, USA
	Online Resource 1 Hawkins GB/SA docking scores with individual components and Grid-based scores for virtual screening of TMPRSS2 inhibitors.
	CID	Hawkins_GBSA_Score	Hawkins_GBSA_vdw_energy	Hawkins_GBSA_es_energy	Hawkins_GBSA_gb_energy	Hawkins_GBSA_sa_energy		Grid-based Score
1	102148004	-60.0604	-80.7996	-41.3404	69.9556	-7.87595		-83.5835
2	5464201	-59.4226	-73.9191	-9.90141	32.8821	-8.4842		-75.3778
3	44430647	-58.964	-75.1589	-12.0486	36.1914	-7.94787		-75.6742
4	445400	-57.608	-67.6247	-19.4103	36.3784	-6.9514		-69.6076
5	9939783	-57.1479	-70.5989	-68.7166	89.2585	-7.09095		-75.1035
6	24749175	-56.3034	-66.1064	-73.3488	90.0911	-6.93931		-75.0779
7	52914324	-55.8347	-70.7485	-9.00239	31.3633	-7.44706		-72.0153
8	3849	-55.5372	-64.4055	-17.0883	32.9795	-7.02284		-64.9364
9	137704649	-55.2321	-61.8114	-19.8873	32.6802	-6.21355		-63.437
10	146683669	-55.1252	-53.4674	-95.4554	100.17	-6.37209		-64.9139
11	5496960	-54.8573	-67.5519	-8.74416	29.4197	-7.98085		-72.7112
12	644196	-54.693	-67.9811	-17.4509	37.3804	-6.64141		-68.6018
13	85470898	-54.4891	-58.4721	-79.4997	90.6394	-7.15675		-69.9768
14	461207	-54.2416	-69.5739	-9.2988	32.0361	-7.40498		-69.5678
15	137347922	-53.6769	-69.6963	-4.30741	27.9939	-7.66715		-70.6789
16	72429	-53.6581	-50.6769	-82.6508	85.448	-5.77842		-63.0373
17	102260630	-53.6198	-70.5904	-3.01504	27.5925	-7.60692		-68.9166
18	467061	-53.3939	-69.6366	-21.292	44.6223	-7.08764		-71.3568
19	16122614	-53.2985	-65.6987	-13.6172	33.2161	-7.1986		-66.5683
20	5311140	-53.1117	-62.9891	-102.58	118.97	-6.51249		-72.8844
21	9852710	-52.951	-68.1463	-96.3888	118.542	-6.95784		-76.6211
22	16760593	-52.8963	-66.0454	-43.0803	63.1606	-6.93124		-71.0226
23	5312143	-52.528	-60.2146	-41.6686	56.0254	-6.67019		-65.9359
24	45486355	-52.308	-65.9489	-33.8878	54.6182	-7.0895		-71.0287
25	3839	-52.2785	-65.0219	-16.5982	36.123	-6.78153		-65.2033
26	5492607	-51.8805	-68.8043	-11.4678	35.6411	-7.24955		-68.478
27	15887336	-51.8105	-48.1296	-104.697	106.41	-5.39426		-62.92
28	24936102	-51.7193	-62.2047	-25.0046	42.2483	-6.75829		-64.3326
29	6440352	-51.5079	-61.94	-13.3326	30.1633	-6.39861		-62.6788
30	44430671	-51.4947	-69.0447	-4.23508	29.5964	-7.81133		-69.1788
31	11962092	-51.4521	-70.3293	-17.7297	43.865	-7.25813		-73.2452
32	44425670	-51.3621	-67.8861	-1.02914	25.0088	-7.4557		-66.4503
33	91885425	-51.3151	-64.2458	-13.8395	33.4006	-6.63042		-65.2
34	5289082	-51.2659	-62.0401	7.62231	9.61523	-6.46335		-63.6578
35	44425675	-51.2637	-67.0447	-8.71714	31.627	-7.12887		-66.8181
36	91758390	-51.2151	-72.8863	-37.6343	67.3992	-8.09375		-79.7834
37	15953941	-51.0611	-59.3859	-19.8501	35.3101	-7.13516		-60.4608
38	148192	-50.9305	-63.1628	-10.5542	29.8601	-7.07367		-62.9568
39	71714017	-50.8942	-60.9216	-2.3235	18.7808	-6.42977		-60.1563
40	60927	-50.6972	-60.8475	-8.4053	25.3062	-6.75058		-61.2605
41	10032234	-50.6234	-64.6754	-36.9527	58.1418	-7.13715		-66.6842
42	71449303	-50.6083	-67.4605	-20.3173	44.1445	-6.975		-70.165
43	65023	-50.4324	-61.2703	-14.6402	31.9658	-6.48773		-62.6753
44	25195667	-50.2297	-72.635	-54.0627	84.23	-7.76197		-82.2497
45	50909779	-50.188	-59.04	-14.0116	29.0422	-6.17865		-60.1435
46	11563365	-50.1797	-62.2612	-17.0192	35.6233	-6.52256		-64.4026
47	44425681	-50.1189	-61.7564	-7.93294	26.2249	-6.65438		-62.924
48	11456186	-49.969	-62.5282	-15.9913	35.2024	-6.65193		-62.9415
49	9895503	-49.969	-60.3299	-16.405	33.5117	-6.74586		-60.2204
50	10255743	-49.8637	-60.3744	-12.0783	28.8909	-6.30181		-60.884
51	11228293	-49.8362	-62.5165	-7.28228	27.7581	-7.79555		-62.3038
52	60594	-49.8162	-64.246	21.8853	-0.814941	-6.64055		-63.9355
53	11274374	-49.754	-65.1071	-10.5182	33.2124	-7.34106		-65.2954
54	10941633	-49.6943	-61.7851	-13.1135	32.188	-6.98363		-61.4989
55	21889836	-49.5926	-62.1171	-17.8065	37.6941	-7.36313		-61.0092
56	130916	-49.581	-72.3909	0.957208	29.7395	-7.88681		-72.5278
57	2536	-49.5666	-50.6286	-78.4371	85.1024	-5.60329		-60.2365
58	121513849	-49.5381	-66.8837	-16.9883	41.7878	-7.45404		-70.8422
59	134827238	-49.4631	-63.3349	-13.5153	34.1335	-6.74658		-63.1137
60	213023	-49.3792	-61.915	-6.78388	26.0237	-6.70404		-61.5644
61	23642227	-49.3379	-59.5618	-37.006	53.6338	-6.4039		-63.9444
62	135449520	-49.2658	-59.2169	-118.01	134.273	-6.3116		-66.9971
63	9962075	-49.1795	-64.5437	-59.4859	82.4431	-7.59301		-75.5357
64	46850523	-49.1748	-59.9894	-12.792	29.9763	-6.36974		-61.0773
65	132517499	-49.0715	-64.7831	-11.5263	34.5583	-7.32047		-65.4045
66	9866964	-48.9271	-46.2692	-87.8181	90.6544	-5.49418		-57.6877
67	102343720	-48.8974	-68.4429	-55.8696	83.1414	-7.72625		-75.5318
68	11963228	-48.872	-63.4603	-27.2433	49.3921	-7.56049		-68.8184
69	9829143	-48.8521	-62.8684	-21.7804	42.3586	-6.562		-65.6124
70	6451117	-48.7981	-65.7918	-4.97388	30.4805	-8.51291		-59.7489
71	64922	-48.78	-61.2169	-7.12778	26.5066	-6.94192		-61.2657
72	10697355	-48.7619	-59.1062	-88.7034	105.702	-6.65429		-68.855
73	146683670	-48.7412	-59.586	-38.0287	55.4365	-6.56304		-64.6071
74	5464035	-48.6935	-61.018	-8.72413	27.7695	-6.72086		-61.0754
75	137347853	-48.6921	-64.7326	-40.0986	62.8889	-6.74988		-68.4655
76	3010818	-48.6583	-62.1605	1.3965	18.7725	-6.66675		-61.7761
77	177340	-48.6387	-48.068	-81.3268	86.1907	-5.43458		-58.035
78	6918784	-48.4021	-69.4045	-28.3768	56.6033	-7.22408		-77.4683
79	6445226	-48.3829	-54.244	-9.71169	22.395	-6.82229		-54.184
80	25067547	-48.3275	-61.4463	-6.4868	25.9153	-6.30967		-61.9427
81	11027637	-48.3225	-60.2463	-13.4263	31.7559	-6.40569		-61.6811
82	123604	-48.1748	-58.4712	-19.2515	36.1775	-6.62964		-61.8035
83	3817	-47.7573	-61.7666	-10.6568	31.6082	-6.94206		-61.9902
84	5464378	-47.7451	-61.6177	-12.2077	33.4377	-7.35749		-62.8775
85	462382	-47.5921	-56.4086	-14.0341	28.8374	-5.98679		-54.5651
86	130476	-47.5132	-63.0143	-69.2357	92.1008	-7.36403		-73.5774
87	44430630	-47.4392	-67.0018	-46.2438	73.9463	-8.13981		-75.7212
88	102047386	-47.3455	-65.6674	-2.77646	28.0613	-6.96285		-64.4975
89	5481345	-47.2936	-62.2075	-42.4491	63.9177	-6.55469		-64.4143
90	11754711	-47.2785	-57.4496	-12.4467	29.0103	-6.39241		-57.7295
91	72232	-47.2699	-56.8982	-18.9488	34.7957	-6.21863		-57.042
92	15928334	-47.0713	-59.481	-7.09535	25.8752	-6.37018		-60.0311
93	10257704	-46.9212	-66.685	-33.8823	60.3413	-6.69524		-68.3802
94	9961205	-46.9132	-52.5228	-13.6151	24.916	-5.69132		-53.5013
95	134823859	-46.9091	-57.9903	-14.3302	31.8418	-6.43046		-58.7231
96	16760340	-46.8107	-57.9636	-9.55445	26.7947	-6.08729		-56.5271
97	101235863	-46.8079	-57.1808	-8.3777	25.3711	-6.62056		-56.4812
98	464289	-46.7278	-58.0751	-6.1798	23.9521	-6.42506		-58.7304
99	4470570	-46.5366	-58.3608	-6.36965	25.1936	-6.99971		-59.391
100	11555247	-46.394	-56.0812	-10.7044	26.5227	-6.13108		-57.345
101	9850947	-46.2777	-62.189	5.87672	16.5867	-6.55207		-60.5534
102	10312597	-46.246	-58.5351	-20.9527	40.0667	-6.82487		-57.3346
103	11505008	-46.2339	-61.1784	-5.53574	27.0054	-6.52516		-61.1136
104	9960660	-46.2116	-56.6451	-12.2315	29.1223	-6.45725		-61.3603
105	10256708	-46.1769	-56.1036	-108.25	124.152	-5.97529		-66.7212
106	10189783	-46.0074	-61.7007	-8.29735	30.8669	-6.87636		-61.597
107	5479989	-45.9847	-57.8891	-20.7325	38.8	-6.16313		-60.0185
108	11787461	-45.9263	-60.0062	-62.4321	83.4067	-6.89473		-66.1529
109	9853710	-45.8865	-61.5952	-30.5361	53.8271	-7.58229		-63.1465
110	10253763	-45.8689	-54.626	-11.9163	26.4873	-5.81378		-54.8614
111	132504749	-45.8673	-55.7089	-16.0058	31.9011	-6.05372		-56.0244
112	446837	-45.8622	-55.691	-13.1407	29.1252	-6.15567		-56.4095
113	123814	-45.8202	-70.8803	-51.6166	84.1454	-7.46865		-77.4078
114	446918	-45.6909	-62.7932	-12.1108	36.1257	-6.91258		-61.6744
115	53483633	-45.6828	-64.396	-0.464698	25.8823	-6.70435		-64.7282
116	9802488	-45.6791	-44.6173	-125.902	130.338	-5.49738		-58.6305
117	6857712	-45.6095	-59.0821	-4.37368	24.1006	-6.25431		-58.5531
118	16760360	-45.5674	-54.9056	-10.6312	25.7593	-5.78986		-55.0747
119	21120386	-45.5448	-67.1939	-84.5017	113.572	-7.42089		-70.5404
120	449338	-45.4897	-70.7954	-32.49	65.4512	-7.65545		-71.144
121	2686	-45.4196	-58.4316	-12.6461	32.1335	-6.47546		-59.3193
122	156907366	-45.408	-56.9659	-5.2443	22.7224	-5.92022		-56.2602
123	6439302	-45.4007	-57.5192	-14.9197	33.3953	-6.35705		-58.6737
124	401057	-45.3861	-52.9025	-12.5629	25.9375	-5.85813		-54.3785
125	5230731	-45.3679	-61.3836	-28.9451	51.573	-6.61218		-63.8581
126	10008817	-45.3548	-61.6163	-50.6624	73.7544	-6.83047		-66.1748
127	42601552	-45.2087	-54.2274	-40.7965	57.3452	-7.53005		-57.7318
128	5287864	-45.1931	-56.7715	-30.8229	48.8215	-6.42019		-60.5481
129	88556687	-45.1458	-56.2347	-25.9149	42.9119	-5.90801		-59.1718
130	3910	-45.1192	-51.0601	-75.2858	86.7379	-5.51114		-62.5649
131	6323208	-45.0994	-62.9428	-1.87797	26.26	-6.53865		-61.8092
132	9868928	-45.0672	-55.4809	-11.1583	27.5803	-6.00833		-56.331
133	10385353	-45.0291	-49.6503	-19.7557	29.7532	-5.37624		-51.4408
134	10078254	-44.8971	-56.1462	-16.4321	33.7715	-6.09031		-58.2552
135	86223086	-44.7729	-54.4724	-23.2596	38.7114	-5.75234		-57.4978
136	350804	-44.6183	-54.2492	-12.2534	27.8513	-5.96701		-54.771
137	9547976	-44.5887	-58.675	-25.2985	45.634	-6.2493		-60.2666
138	6444692	-44.5599	-54.8761	-6.21283	22.1067	-5.57767		-53.9909
139	9829503	-44.4869	-55.5964	-5.47593	23.0002	-6.41482		-55.1876
140	3081832	-44.46	-74.2976	-69.4415	106.979	-7.70031		-78.5877
141	9801663	-44.4312	-53.6869	-11.6201	26.5044	-5.62855		-53.9682
142	11273632	-44.3863	-60.1367	-41.7903	64.197	-6.65628		-65.313
143	4742	-44.2623	-60.2566	-47.3204	69.5208	-6.20611		-63.6222
144	117607904	-44.2261	-56.3328	-39.7804	58.2942	-6.40707		-60.9333
145	16126898	-44.1499	-51.6106	-33.9312	47.5449	-6.15305		-57.8679
146	44607530	-44.0804	-57.3693	-57.0354	76.4226	-6.09836		-62.262
147	16076883	-44.079	-56.632	-30.0047	48.9351	-6.37737		-60.5399
148	49862506	-44.0784	-62.2183	-23.7016	49.0637	-7.22231		-64.3961
149	4339	-44.0726	-55.7052	-56.4493	74.001	-5.91904		-58.5001
150	3035404	-44.047	-50.555	-14.4408	26.0347	-5.08589		-52.554
151	5362422	-44.0241	-52.4924	-10.4653	24.6313	-5.69771		-53.5851
152	156022758	-44.012	-53.0506	-14.1759	29.0225	-5.80794		-54.3812
153	4648	-43.9871	-54.2214	-15.2158	31.2439	-5.79378		-55.8363
154	3086652	-43.826	-59.5864	-45.8716	68.2124	-6.5804		-68.2817
155	23585984	-43.7594	-55.5452	-30.4091	48.4971	-6.30224		-58.6527
156	447618	-43.7531	-60.8926	2.85474	21.2141	-6.9293		-60.7271
157	4413	-43.7453	-42.4701	-76.5928	80.5032	-5.18563		-53.4525
158	71481120	-43.7417	-55.2512	-15.3546	32.6409	-5.77673		-56.6168
159	11733963	-43.5925	-56.7115	-14.8737	34.2239	-6.23127		-57.4452
160	102299998	-43.5903	-55.5332	-4.30048	22.2314	-5.98804		-55.1936
161	11705307	-43.5883	-52.0509	-11.8885	26.2227	-5.87156		-52.3224
162	12004117	-43.5595	-65.2483	-6.31301	35.7253	-7.72361		-64.7524
163	5493444	-43.4518	-55.3311	6.11354	12.1636	-6.39778		-56.2977
164	2299	-43.4335	-52.2164	-10.3362	24.689	-5.56986		-53.5072
165	60787	-43.4315	-69.698	9.23557	24.6233	-7.59234		-69.3946
166	3037715	-43.4001	-59.6187	-28.6289	51.1074	-6.26003		-62.7306
167	115185	-43.3682	-56.1031	-66.8426	85.3748	-5.79728		-66.3477
168	101874274	-43.3486	-61.2949	-11.8149	36.1235	-6.36238		-62.2894
169	1620	-43.3415	-50.4441	-107.599	120.119	-5.417		-63.2281
170	155537428	-43.3164	-53.9948	-0.804319	17.4221	-5.93945		-52.7181
171	449247	-43.2942	-57.4719	-23.9227	44.5234	-6.42304		-59.327
172	444603	-43.2566	-50.8966	-88.0774	101.406	-5.68847		-59.5273
173	9827273	-43.2416	-52.0236	-89.8739	104.628	-5.97213		-62.5938
174	9913881	-43.2348	-52.9396	-6.15606	21.6948	-5.83392		-53.0781
175	10459843	-43.0858	-56.7235	-57.0052	76.4658	-5.82294		-60.4176
176	3293286	-43.0686	-55.4617	-4.63007	23.2983	-6.27513		-54.7134
177	46861530	-43.051	-50.3885	-10.8182	23.498	-5.34224		-49.834
178	146025595	-42.9704	-55.5309	-93.96	112.933	-6.41258		-65.1106
179	42602413	-42.9635	-58.116	-40.8003	61.9099	-5.95706		-60.0779
180	3081200	-42.9559	-56.4606	-1.04744	20.4172	-5.86503		-57.8917
181	72302	-42.9382	-58.2938	-12.6339	35.0842	-7.09468		-59.2726
182	122019	-42.8867	-48.4726	-17.1164	28.144	-5.44173		-49.4614
183	11376816	-42.8575	-56.5495	-110.345	130.097	-6.06037		-69.8343
184	12002265	-42.8264	-57.2605	-4.65347	25.5183	-6.43073		-56.9402
185	132294	-42.8073	-59.4813	-29.4128	53.1367	-7.04994		-62.3681
186	5287596	-42.773	-50.4643	-59.3918	72.498	-5.41487		-57.4472
187	73195	-42.6972	-60.4427	-35.8672	60.0798	-6.46712		-65.2824
188	9828551	-42.6563	-54.9418	-20.9033	39.2039	-6.01512		-55.8579
189	9917789	-42.6551	-60.1265	-88.095	112.308	-6.74142		-66.1316
190	513956	-42.4672	-59.4357	-3.09932	26.772	-6.70421		-59.8359
191	155664	-42.4453	-52.1724	-1.66761	17.0742	-5.67955		-51.7316
192	133062	-42.4344	-57.2857	14.7071	6.27124	-6.12698		-56.8823
193	122381405	-42.4033	-54.7139	2.02136	16.5098	-6.22055		-53.4984
194	216210	-42.3884	-48.9144	-60.6258	73.0117	-5.8599		-53.8835
195	11445627	-42.3444	-74.8096	-19.0301	59.2197	-7.7245		-74.9232
196	44284989	-42.2979	-66.2383	-82.854	113.604	-6.80997		-75.2528
197	107707	-42.2783	-54.9499	-3.08888	21.7866	-6.02607		-54.9759
198	16760355	-42.2288	-53.558	-2.1704	19.2341	-5.73455		-52.8862
199	56935739	-42.1834	-59.4547	-16.0918	40.957	-7.59388		-55.7991
200	5187	-42.1648	-50.3594	-5.18063	19.9597	-6.58452		-43.3935
201	15017722	-42.1496	-50.5246	-11.9083	25.8381	-5.55478		-50.8469
202	1718	-42.1479	-41.5357	-77.9131	82.0859	-4.78508		-52.4616
203	444602	-42.1275	-52.1492	-23.879	39.7341	-5.83347		-55.5006
204	3722	-42.1177	-55.7794	-47.1957	66.8782	-6.02072		-61.2077
205	100997107	-42.0286	-62.8905	-62.8277	90.2808	-6.59122		-64.6512
206	56955847	-42.0163	-58.9374	12.4036	11.0256	-6.50825		-58.3221
207	134815261	-41.9863	-65.3033	-6.93786	37.0222	-6.76739		-63.173
208	5280805	-41.9302	-54.2102	-9.52869	27.8237	-6.01504		-56.6335
209	49862503	-41.8915	-59.3861	-15.4904	39.874	-6.88902		-61.1304
210	11556711	-41.8885	-71.1219	-45.7282	82.6782	-7.71657		-74.254
211	44593458	-41.8664	-50.0188	-12.4479	26.1873	-5.5869		-50.8058
212	2889	-41.8163	-45.1895	-19.9845	28.6331	-5.2754		-47.6335
213	44548240	-41.8127	-52.26	4.73038	11.3791	-5.66219		-51.0676
214	6914601	-41.7646	-54.423	-94.0542	112.991	-6.27879		-64.3415
215	132531950	-41.7556	-52.5927	-22.8151	39.8386	-6.18641		-54.6671
216	6439075	-41.725	-56.869	-21.4516	42.6467	-6.05116		-58.7705
217	9829299	-41.7119	-59.5768	-29.8153	53.6831	-6.00295		-62.5433
218	9852146	-41.6909	-55.4377	-110.21	130.58	-6.62279		-65.0645
219	196802	-41.6869	-51.3298	-13.305	28.3425	-5.3946		-54.0153
220	4332	-41.647	-48.5047	-10.7375	23.0986	-5.50342		-49.1062
221	49862502	-41.613	-61.2279	-4.11145	30.6716	-6.94526		-61.7692
222	10456222	-41.5493	-51.6326	-11.3804	27.009	-5.54534		-52.5144
223	132505928	-41.547	-51.9901	-1.5858	18.481	-6.45204		-52.1919
224	16218906	-41.4938	-50.7423	-12.1465	27.1626	-5.76768		-52.7116
225	9938589	-41.4773	-61.9648	-17.186	44.5757	-6.90219		-62.314
226	134824744	-41.4019	-61.2303	-38.7549	65.2588	-6.67541		-67.4961
227	5748613	-41.4013	-58.4289	-56.2774	80.0186	-6.71363		-65.3899
228	139589531	-41.3329	-57.6058	-37.3914	60.7979	-7.13357		-59.103
229	101510553	-41.3016	-62.7733	-98.8708	126.748	-6.40521		-72.436
230	216470	-41.2998	-46.2871	-10.9009	21.1748	-5.28665		-46.9094
231	195609	-41.2779	-50.1166	-32.5933	47.2466	-5.81467		-54.308
232	132563606	-41.2625	-51.1282	-15.2885	31.7671	-6.61284		-50.7239
233	10001844	-41.2272	-53.992	-5.23936	23.417	-5.41282		-54.3308
234	9851116	-41.2108	-64.2185	-18.6806	48.2798	-6.59145		-67.5472
235	10092400	-41.1682	-51.5448	-13.0578	28.7942	-5.35982		-53.5385
236	213050	-41.1509	-57.6998	-3.22031	26.1025	-6.33327		-57.2027
237	2532	-41.1134	-46.6479	-14.8796	25.6101	-5.19596		-48.2564
238	78333409	-41.0014	-56.0946	-35.8348	56.9204	-5.99246		-59.9089
239	75593288	-40.9609	-57.0984	-40.1374	62.8044	-6.52951		-67.0232
240	9811834	-40.9062	-45.1903	-48.0727	57.7749	-5.41804		-50.241
241	132708	-40.8965	-51.2528	-40.4078	56.0142	-5.25007		-53.4118
242	24823649	-40.8853	-58.9721	-9.90886	35.4939	-7.49825		-64.2635
243	118355809	-40.8773	-54.2431	-79.3467	98.9917	-6.27923		-65.614
244	5275815	-40.8579	-60.6137	-8.03431	34.5986	-6.80846		-61.0924
245	5487892	-40.8013	-60.2449	-60.8863	86.9424	-6.61252		-63.6237
246	23656215	-40.6733	-47.7	-13.2353	25.3967	-5.13469		-48.834
247	9955564	-40.6588	-52.7263	-29.1701	46.8557	-5.61803		-57.0633
248	9908389	-40.6529	-47.2126	-15.4178	27.083	-5.10559		-48.7265
249	68667972	-40.5975	-47.6633	-6.44686	19.0654	-5.55277		-47.7011
250	66005	-40.5883	-54.3354	-32.3551	51.688	-5.58583		-58.2159
251	121285264	-40.5828	-58.1553	-3.12854	27.2722	-6.57115		-58.8472
252	134454	-40.5024	-40.1376	-74.7958	79.1714	-4.74036		-50.0941
253	446153	-40.494	-54.0549	-6.87027	27.2717	-6.84062		-53.0115
254	6439229	-40.4753	-52.0909	-9.03536	26.7449	-6.09396		-52.8014
255	10416416	-40.469	-58.6838	-2.85282	27.8884	-6.82083		-64.3561
256	5497174	-40.4416	-54.6015	0.229924	19.5361	-5.60618		-54.7397
257	196813	-40.4144	-42.6623	-56.627	64.3105	-5.43571		-48.1548
258	508501	-40.383	-48.0085	-9.33288	22.9949	-6.03646		-48.0433
259	153270	-40.3492	-48.1794	-13.4208	26.8711	-5.62003		-48.4305
260	45942672	-40.3451	-48.3199	-0.148484	13.6348	-5.51148		-46.7241
261	9852534	-40.1875	-63.3554	-51.1246	80.9536	-6.66115		-69.259
262	6915837	-40.1456	-48.9875	-10.362	24.4312	-5.22729		-48.8631
263	9821383	-40.0379	-42.9999	-70.97	78.9092	-4.97713		-48.9774
264	30744	-39.9877	-37.006	-73.4028	74.9177	-4.49662		-46.3436
265	102296095	-39.9534	-48.0915	-13.4644	27.0286	-5.4261		-48.8466
266	154072	-39.9408	-53.2243	0.589974	18.3933	-5.69976		-51.4804
267	9824350	-39.8989	-48.7672	-8.12237	22.1919	-5.20115		-48.8886
268	177357	-39.8523	-48.1987	-5.49058	19.7588	-5.9218		-48.5098
269	5492587	-39.8251	-53.3553	-69.7192	89.1886	-5.9392		-59.4107
270	54752934	-39.8177	-50.3392	-11.1343	26.9172	-5.26141		-50.9829
271	6610323	-39.7529	-49.5556	-21.8499	37.4961	-5.84356		-51.6298
272	129322	-39.6706	-51.6544	-82.2186	99.7205	-5.51809		-60.397
273	3420	-39.6702	-49.5478	-47.1535	62.9985	-5.96741		-53.8174
274	5280053	-39.6635	-52.1227	-9.96102	28.3196	-5.89942		-57.1994
275	54682461	-39.6546	-50.4805	-34.3451	51.4976	-6.32654		-53.5597
276	3189	-39.6248	-46.6982	-10.7479	23.2095	-5.38809		-46.4529
277	131850	-39.6124	-51.148	-1.21673	18.4387	-5.6864		-50.6123
278	5717	-39.5614	-49.6833	-12.1881	28.5427	-6.23267		-50.6687
279	137655962	-39.546	-50.4419	-5.35594	21.7642	-5.51231		-49.5911
280	1102771	-39.5138	-45.6762	-11.9901	23.7551	-5.60271		-44.9668
281	16760352	-39.5113	-50.8815	-84.4967	101.382	-5.5147		-61.3978
282	9798553	-39.4903	-43.5027	-14.6979	23.4763	-4.76608		-44.5289
283	6918739	-39.3979	-67.6136	-58.154	93.4725	-7.10282		-75.0306
284	127020966	-39.36	-45.6761	-15.6841	26.9622	-4.96201		-47.4173
285	46862685	-39.3552	-55.4041	-28.7993	51.3606	-6.51239		-58.3873
286	118253852	-39.3237	-49.2062	-59.5685	74.9502	-5.49924		-54.9338
287	10317178	-39.3177	-47.2904	-11.9396	24.9243	-5.01193		-48.7602
288	11634458	-39.3113	-48.9169	-3.36552	18.7786	-5.80747		-47.6205
289	9913629	-39.2888	-48.3663	-24.9773	39.6042	-5.5495		-51.9281
290	11582982	-39.2636	-49.4125	-3.15629	18.4368	-5.13158		-49.6421
291	10304095	-39.2563	-53.0137	-12.5874	32.7444	-6.3995		-54.2693
292	6918653	-39.2068	-50.6833	2.75131	14.2195	-5.49425		-49.6862
293	12000240	-39.1734	-45.3542	-57.6478	69.9189	-6.09034		-50.9264
294	125291	-39.1545	-45.7054	-108.609	120.654	-5.49401		-58.0301
295	449051	-39.1294	-55.038	-17.1512	38.8359	-5.77617		-56.4441
296	644294	-39.12	-53.4149	-12.4261	31.908	-5.18692		-54.052
297	91801117	-39.1064	-52.4026	15.6717	4.18457	-6.56004		-53.6739
298	6918602	-39.1026	-54.2659	-8.51884	29.8037	-6.12156		-55.3012
299	2020	-39.039	-46.2453	-7.09809	19.6372	-5.33289		-45.9577
300	129818854	-39.0354	-44.6553	-8.12042	18.8604	-5.1201		-45.2306
301	16122592	-39.0352	-57.6561	-72.1308	97.2698	-6.5181		-64.0038
302	11563133	-39.0313	-48.7467	-3.54247	19.0264	-5.76856		-49.461
303	123985	-39.0118	-47.5664	-74.0034	87.7505	-5.19243		-53.8879
304	392622	-39.01	-62.2185	-22.9136	53.4077	-7.28556		-66.3029
305	128801	-38.9801	-76.3405	-4.05177	49.9675	-8.55539		-78.5172
306	135484065	-38.9183	-49.6669	5.33869	11.2009	-5.79099		-48.2821
307	45102601	-38.9168	-50.7689	-29.9346	48.2266	-6.43986		-53.8189
308	4451	-38.8993	-57.833	11.6258	13.6924	-6.38443		-57.5995
309	5288560	-38.8395	-45.0054	-9.78198	21.2363	-5.28837		-45.7502
310	65663	-38.8177	-45.2207	-8.4715	20.3193	-5.44484		-45.2898
311	9808181	-38.807	-49.3083	-71.5134	88.3519	-6.33735		-52.8509
312	443118	-38.7855	-45.2002	-17.5102	29.4189	-5.49393		-47.6541
313	4406	-38.7796	-49.9875	-15.7933	33.0242	-6.02288		-52.418
314	5496932	-38.7733	-60.6984	-44.626	74.0818	-7.53069		-62.5675
315	91810392	-38.7543	-49.0177	-7.50666	23.0364	-5.26632		-47.5899
316	3237	-38.7529	-53.0304	-104.45	124.213	-5.48524		-63.6267
317	11479351	-38.733	-49.1624	-1.06666	16.9177	-5.42167		-48.7581
318	134691740	-38.7147	-48.4548	-6.70833	22.1082	-5.65978		-50.0618
319	70789348	-38.6243	-48.843	-9.97431	26.0623	-5.86928		-49.5675
320	92722	-38.6067	-48.702	-121.604	137.555	-5.85584		-62.3298
321	72430	-38.5748	-47.0102	-13.4571	27.1309	-5.2384		-47.4748
322	2956	-38.5242	-49.7484	3.94677	12.8545	-5.57704		-48.2429
323	204102	-38.515	-51.8306	-4.28263	23.3972	-5.79896		-52.3811
324	10458686	-38.4787	-54.5611	-93.1868	114.903	-5.63384		-60.4822
325	64143	-38.385	-53.7593	8.81794	12.8403	-6.28399		-54.7712
326	129721050	-38.3828	-54.8104	8.50882	14.0938	-6.17497		-53.5909
327	2177	-38.3822	-52.1717	-24.3464	43.959	-5.82308		-54.1367
328	46891890	-38.3731	-59.0633	-8.98804	36.2029	-6.52464		-58.2878
329	4984	-38.3705	-49.4745	-11.1003	27.8225	-5.61819		-51.1926
330	68262826	-38.3548	-40.7812	-50.5247	58.2927	-5.34165		-56.6436
331	10462207	-38.3511	-56.7913	-42.551	67.4114	-6.42022		-60.9961
332	5487524	-38.2781	-49.4474	-49.3402	65.9692	-5.45977		-53.9094
333	9910089	-38.2465	-51.0252	-49.9012	68.1238	-5.44388		-56.4606
334	9888141	-38.2087	-49.3393	-11.1046	27.7263	-5.49106		-49.6506
335	4331	-38.2019	-48.6956	-8.16702	24.0771	-5.41651		-49.4575
336	10280735	-38.2013	-51.2592	-68.0398	87.0684	-5.97068		-56.3566
337	6918502	-38.1887	-52.1653	-51.2533	71.405	-6.17502		-57.6586
338	390480	-38.1313	-48.7363	8.19186	7.60889	-5.19578		-45.9214
339	4322	-38.1182	-45.4006	-63.4123	76.3911	-5.69641		-51.8187
340	11561899	-38.1102	-50.7406	-5.52245	23.5466	-5.39373		-51.3017
341	60954	-38.0393	-63.9697	-15.8698	49.1558	-7.35555		-70.0845
342	154044	-38.0297	-46.4705	-5.30339	19.6885	-5.94428		-46.9696
343	216294	-37.9916	-45.877	-9.16536	22.5635	-5.51265		-45.9755
344	5311139	-37.9661	-52.0144	-48.0531	67.5315	-5.43011		-56.6809
345	44620939	-37.9399	-45.869	-62.7874	76.0476	-5.33117		-50.3508
346	65016	-37.9327	-53.7352	-10.5997	32.3494	-5.94721		-55.6137
347	3994	-37.9002	-42.6051	-11.0851	20.752	-4.96189		-43.7497
348	10205993	-37.8856	-49.8541	-6.08862	23.7051	-5.64804		-47.6555
349	16122613	-37.8342	-67.0382	-22.3582	58.6091	-7.04685		-68.4124
350	3498	-37.8302	-48.3237	-4.13033	19.8867	-5.26295		-48.1587
351	9807572	-37.826	-52.361	-39.2102	59.7156	-5.97041		-53.2161
352	6918376	-37.7257	-48.3765	-86.1249	102.529	-5.75319		-56.6145
353	508700	-37.7188	-58.4924	-16.979	44.5134	-6.76089		-61.0965
354	15981486	-37.7056	-55.6372	-16.2361	40.2642	-6.09643		-59.7954
355	44584172	-37.6974	-54.6006	12.7666	11.2556	-7.11901		-54.1954
356	6918785	-37.6903	-70.266	-86.2295	126.247	-7.44205		-80.3112
357	2977478	-37.6229	-46.9975	-5.15322	19.5969	-5.06905		-46.9125
358	6433400	-37.613	-41.8452	-12.1856	20.9597	-4.54185		-42.3264
359	9931166	-37.6092	-45.6077	-5.67601	18.7517	-5.07726		-46.5155
360	11083408	-37.565	-45.8742	-25.4389	39.564	-5.81584		-39.3031
361	5289320	-37.5512	-42.4199	-60.8462	70.5869	-4.87193		-50.46
362	9574101	-37.5307	-48.5519	-27.0332	43.7959	-5.74156		-53.4466
363	16760650	-37.5208	-45.7407	-5.30911	18.5686	-5.03959		-46.0436
364	3192	-37.4696	-46.0051	-8.10226	21.8325	-5.19479		-45.7771
365	155885865	-37.3993	-61.9115	-62.6452	93.969	-6.8116		-68.7823
366	11237609	-37.361	-47.2962	-42.4334	57.7461	-5.37749		-51.4508
367	44554894	-37.3385	-50.7439	17.2084	2.40527	-6.20826		-49.2314
368	9843750	-37.3249	-42.3212	-7.23523	17.3911	-5.15956		-42.295
369	10056202	-37.3121	-54.9169	-46.0217	70.5923	-6.96577		-64.5424
370	24794416	-37.2716	-49.9904	-38.392	57.188	-6.07713		-51.4543
371	6918740	-37.2473	-66.3897	-106.629	142.846	-7.07443		-77.5652
372	129892190	-37.2385	-47.8804	-4.11112	20.5994	-5.84635		-46.7039
373	4631610	-37.1584	-49.3092	1.67606	16.2646	-5.78989		-48.3268
374	56945245	-37.0954	-47.7839	0.721141	15.479	-5.51167		-47.5515
375	9888720	-37.0688	-45.0448	-57.8907	71.1941	-5.3274		-49.7945
376	60791	-36.9914	-46.8578	-12.1792	27.3633	-5.31768		-46.7453
377	6819	-36.9854	-45.854	-6.5745	20.6494	-5.20635		-43.4212
378	101248820	-36.9445	-56.7327	26.9004	0.05542	-7.16774		-59.6773
379	71598433	-36.929	-61.4418	-62.2755	93.3911	-6.60272		-64.5
380	122116	-36.9006	-51.8515	-78.0762	99.2083	-6.18113		-57.9079
381	5486945	-36.8888	-43.5132	-13.1705	24.4844	-4.68956		-44.9845
382	132531949	-36.8642	-54.0944	-25.4886	48.8474	-6.12868		-55.1473
383	9807238	-36.8108	-44.3593	-47.6673	61.1448	-5.92891		-48.7744
384	66828839	-36.7988	-48.6975	-11.3265	29.249	-6.02378		-48.4766
385	9888108	-36.7396	-44.0618	-32.2531	44.7051	-5.12979		-47.0802
386	102307785	-36.7287	-52.319	-31.6806	53.2698	-5.99881		-53.7415
387	6450803	-36.7272	-54.1968	-15.3709	39.7271	-6.88656		-53.2908
388	146956	-36.7145	-76.8882	-57.6369	106.067	-8.25619		-80.2464
389	69924472	-36.6985	-54.7029	-7.56388	32.7498	-7.18152		-53.5157
390	53361968	-36.6871	-55.6194	23.6697	1.37891	-6.11636		-54.5681
391	72404	-36.6548	-47.7589	-9.08955	26.0317	-5.83804		-48.793
392	129330	-36.6363	-50.8083	-26.0607	45.7322	-5.49946		-53.772
393	25209862	-36.634	-55.9205	26.4097	-0.810791	-6.31243		-57.8177
394	130560	-36.6232	-42.4483	-16.9678	27.4282	-4.63529		-43.3624
395	66550050	-36.6208	-45.8241	-9.76525	24.7705	-5.80201		-45.5499
396	118162630	-36.5644	-43.5746	-7.89399	20.0283	-5.12411		-47.3436
397	456427	-36.5617	-46.6927	-3.89244	18.9922	-4.9688		-46.0677
398	216239	-36.5252	-46.8607	1.16589	14.6943	-5.52466		-46.2702
399	46897844	-36.5045	-42.3427	-11.7729	22.7236	-5.1126		-42.9484
400	9892113	-36.4797	-49.231	-2.5119	21.1335	-5.8703		-48.0889
401	4368	-36.4144	-41.9185	-31.2173	41.6516	-4.93015		-44.8572
402	117611788	-36.3998	-49.9023	-3.42122	22.0498	-5.12608		-50.3344
403	5281523	-36.3954	-39.6003	-14.1839	22.2275	-4.83877		-40.4494
404	5492328	-36.3049	-42.5348	-12.6665	23.7031	-4.80667		-43.2377
405	366676	-36.3006	-41.6266	-15.7167	25.9919	-4.94925		-42.2434
406	196678	-36.2989	-34.4188	-79.4028	81.6685	-4.1458		-44.4581
407	9829502	-36.2912	-47.5548	-62.5619	79.7476	-5.92204		-52.9954
408	22984079	-36.285	-48.4477	-8.10139	25.813	-5.54892		-47.807
409	10865444	-36.2383	-41.9034	-15.1496	26.4343	-5.61956		-41.1724
410	117646079	-36.2303	-41.3648	-11.82	21.7029	-4.74835		-42.1286
411	9928325	-36.1961	-39.3697	-16.3753	24.3284	-4.77945		-40.4274
412	86566678	-36.1252	-50.2181	-26.7517	46.7026	-5.85806		-52.0065
413	126363	-36.1026	-45.2059	-22.0492	36.5544	-5.40194		-46.8881
414	23585968	-36.0743	-55.0237	-44.2319	69.1873	-6.00601		-61.6237
415	9912381	-36.072	-44.0852	-12.7718	26.531	-5.74604		-46.1928
416	10115684	-36.0614	-44.0869	-8.71778	21.9778	-5.23449		-44.7187
417	200104	-36.0309	-56.6341	-11.5769	38.5852	-6.40502		-56.199
418	133986	-35.9851	-41.5898	-43.6975	54.4163	-5.11409		-44.6085
419	122378443	-35.9727	-54.6139	-19.4598	44.2844	-6.1835		-59.7397
420	9961318	-35.9601	-60.5609	-48.4117	80.0894	-7.07674		-67.7384
421	6436367	-35.9462	-46.452	-5.24177	21.021	-5.27342		-47.3144
422	115071	-35.8949	-47.4568	-12.5742	30.2083	-6.07216		-48.415
423	70678490	-35.8914	-43.5642	-60.2052	73.0557	-5.17768		-51.0178
424	22480873	-35.8891	-42.1603	-8.60542	19.6201	-4.74352		-43.4759
425	2794	-35.8758	-46.0273	-0.697342	16.1492	-5.30031		-44.645
426	3259	-35.8072	-43.371	2.32756	10.1184	-4.88217		-42.2519
427	71523377	-35.7426	-46.2683	-2.57466	18.186	-5.08569		-45.1173
428	5716	-35.7064	-52.5911	-34.3162	56.7546	-5.55379		-54.7291
429	44366908	-35.6661	-45.0125	-5.80025	20.1733	-5.02671		-45.7396
430	28515	-35.661	-43.8441	-7.09441	20.6809	-5.40344		-43.5675
431	57827330	-35.5938	-42.9541	-3.03807	15.4778	-5.07936		-42.9387
432	89921642	-35.5883	-50.1679	-33.9756	55.2673	-6.71209		-52.9177
433	108041	-35.5703	-38.5221	-11.1825	19.322	-5.18773		-39.7408
434	5459796	-35.5568	-42.3869	-6.58227	18.2136	-4.80128		-42.3156
435	3430	-35.514	-49.1923	-25.0008	44.3677	-5.68855		-50.4147
436	9844392	-35.4933	-44.527	-79.7312	94.0212	-5.25626		-52.3604
437	1376645	-35.4569	-44.8218	-3.81327	18.4771	-5.29886		-44.3858
438	44527173	-35.4179	-38.0203	-34.8433	41.9436	-4.49777		-39.9775
439	121855	-35.4149	-49.9262	0.927394	18.8489	-5.26495		-49.0429
440	15487887	-35.4139	-48.9412	-109.348	128.101	-5.2261		-58.352
441	2232	-35.4112	-51.2447	-87.2277	108.831	-5.76951		-61.8253
442	197330	-35.3951	-45.6413	-96.1944	111.516	-5.07534		-55.2624
443	369976	-35.3281	-42.1514	-6.92543	18.9163	-5.16747		-42.7435
444	9798121	-35.32	-45.8984	-13.9555	29.1948	-4.66093		-47.0784
445	9911502	-35.3186	-47.3495	-21.5211	38.9065	-5.35452		-50.6726
446	16760696	-35.3181	-39.9599	-2.05534	11.3735	-4.6764		-39.615
447	132519	-35.3105	-44.8942	-9.23647	23.7969	-4.97671		-45.5303
448	3447	-35.2525	-46.8311	-16.2547	33.033	-5.19966		-48.1133
449	4350	-35.2228	-42.867	-13.1079	25.583	-4.83083		-42.2625
450	122381404	-35.1674	-60.4701	-40.9399	72.9355	-6.693		-61.5267
451	59543597	-35.1607	-57.5086	-15.6798	44.0288	-6.00114		-57.0513
452	118435360	-35.136	-44.9907	3.41959	11.7861	-5.35107		-44.7172
453	3081017	-35.1358	-41.0008	-10.1099	20.8513	-4.87634		-41.5745
454	11464980	-35.0885	-43.9097	-56.1952	70.2629	-5.24652		-48.6548
455	9958168	-35.0843	-50.0148	-7.54783	28.1782	-5.69988		-50.9877
456	42635163	-35.0797	-52.7979	-12.8634	37.6169	-7.03536		-53.3727
457	3451	-35.0618	-43.9544	-44.1999	58.7034	-5.61087		-46.1235
458	91827690	-35.058	-46.5245	11.6313	5.50952	-5.67425		-46.207
459	9808625	-35.0574	-46.6881	-71.7611	89.0269	-5.63513		-52.5004
460	128218	-34.9616	-47.2329	-38.8538	56.2129	-5.08778		-51.1257
461	11633038	-34.9557	-46.4147	-12.6765	29.2437	-5.1082		-45.5392
462	989566	-34.9129	-47.719	-2.37926	20.0571	-4.87184		-45.8147
463	9888002	-34.889	-45.8664	-77.8941	93.9613	-5.08982		-52.5808
464	124081114	-34.8732	-38.5119	-10.4612	18.491	-4.39111		-38.3889
465	9912771	-34.7985	-45.1891	-23.1139	39.1899	-5.68539		-48.6258
466	46882377	-34.7961	-43.8152	-7.50069	21.2881	-4.76834		-43.6643
467	9895193	-34.7476	-58.271	3.84047	26.5725	-6.88957		-58.6377
468	447360	-34.739	-47.1921	-18.4649	36.012	-5.09392		-47.8115
469	10556464	-34.7321	-47.0633	-15.0385	32.7288	-5.35898		-49.091
470	24815760	-34.6669	-53.1184	-72.4599	96.684	-5.77248		-60.1112
471	60167849	-34.6315	-40.1256	-2.77886	13.29	-5.01706		-39.4449
472	2796151	-34.6221	-39.6834	-9.78117	19.585	-4.74257		-40.3194
473	5311	-34.5994	-42.2193	-7.69884	19.8108	-4.49202		-42.2434
474	1117189	-34.5808	-43.8698	0.420999	13.8438	-4.97569		-43.4717
475	4592	-34.557	-43.5306	-2.29831	15.8103	-4.53845		-42.701
476	9952396	-34.5128	-45.9428	0.907885	15.6348	-5.11263		-45.3957
477	45107289	-34.5025	-46.9666	-33.7613	52.6965	-6.47108		-46.9232
478	44123600	-34.4909	-45.747	-35.7759	52.6299	-5.59787		-48.4707
479	9821317	-34.4864	-44.1675	-38.9635	53.5276	-4.88296		-48.636
480	5298	-34.4823	-44.2809	-30.2541	45.5222	-5.46947		-46.1367
481	119177	-34.4264	-58.0623	-91.8067	122.137	-6.69461		-65.3185
482	45110509	-34.3456	-46.6641	-19.1232	37.1028	-5.66095		-48.5464
483	158448	-34.2983	-47.8557	-0.751401	20.4722	-6.16334		-51.0035
484	9871765	-34.2616	-49.7613	-11.4597	32.8	-5.84064		-51.591
485	86575820	-34.2501	-52.2205	-0.5477	24.166	-5.64794		-54.0522
486	10113707	-34.205	-41.4246	-9.37993	22.0332	-5.43372		-42.681
487	102186509	-34.1938	-42.8071	-1.15139	14.3989	-4.63425		-41.2208
488	3193	-34.1746	-45.0606	-6.07427	22.1753	-5.215		-44.02
489	9848148	-34.1085	-50.8982	-31.9421	54.3845	-5.65283		-52.7548
490	506900	-34.0832	-63.9764	-0.608199	37.3652	-6.86383		-66.7795
491	10101046	-34.0793	-49.8879	-5.72629	27.5737	-6.03883		-49.6645
492	448545	-34.0397	-44.8281	-23.8678	39.9714	-5.31525		-46.2439
493	5743189	-34.0351	-57.9178	3.70285	27.1233	-6.94345		-58.3217
494	6433119	-33.9215	-40.2897	-5.99242	17.4031	-5.04253		-43.0978
495	24743	-33.8513	-41.7255	-7.99816	20.2673	-4.39494		-42.0976
496	4802	-33.8221	-51.0589	-61.9535	85.214	-6.0237		-57.2093
497	54586211	-33.8101	-58.2505	0.788685	30.7061	-7.05431		-57.7057
498	3038505	-33.7939	-50.2881	-28.4607	51.074	-6.11908		-51.4436
499	54685126	-33.7571	-47.0763	4.00811	14.5996	-5.2885		-45.6528
500	135410910	-33.7232	-43.6802	18.0277	-2.28979	-5.78079		-43.691
501	177992	-33.7076	-49.8815	-58.22	80.6174	-6.22358		-59.2932
502	71459	-33.5871	-51.0965	-74.6313	98.0795	-5.93869		-56.2352
503	3271	-33.5268	-41.4064	-3.26082	16.0476	-4.90719		-40.8662
504	9826322	-33.5087	-47.6466	-21.0676	41.1331	-5.92752		-50.3875
505	1287	-33.4734	-42.1763	-11.1242	24.8157	-4.98858		-44.8493
506	448281	-33.3641	-42.2287	-35.0725	49.0508	-5.11369		-44.885
507	9929984	-33.3438	-41.1458	-3.78043	16.5679	-4.98538		-41.5505
508	5287707	-33.3396	-50.7545	-34.229	57.8689	-6.22494		-52.898
509	91801116	-33.3309	-53.8269	33.5994	-6.4458	-6.6577		-48.8945
510	24762356	-33.3019	-44.0271	2.70934	14.3931	-6.37719		-43.0488
511	373075	-33.2795	-44.2476	-18.6091	34.342	-4.76475		-45.856
512	72355	-33.278	-61.1631	-6.27803	40.9531	-6.78996		-65.5051
513	66665322	-33.2599	-39.5684	-2.94861	14.4368	-5.17963		-39.5558
514	16720766	-33.2	-44.309	-22.6639	39.0212	-5.24838		-45.654
515	9910174	-33.1978	-44.6395	-5.66857	22.425	-5.31471		-44.0895
516	10132921	-33.1772	-41.8052	0.72672	13.1021	-5.20076		-40.3905
517	153002269	-33.1723	-56.399	44.6182	-14.7461	-6.64542		-54.4812
518	71548883	-33.1617	-49.0193	-55.1835	76.8843	-5.84316		-53.4568
519	6914623	-33.1484	-46.8833	34.4906	-14.9165	-5.83919		-43.3088
520	11198569	-33.1266	-41.3588	2.4381	10.6875	-4.89335		-40.8146
521	74353448	-33.0985	-56.5681	-13.7301	43.5952	-6.39552		-58.1104
522	126046	-33.0923	-40.2904	-78.6986	90.5344	-4.63768		-46.3527
523	23661637	-33.0376	-47.9827	-62.941	83.6238	-5.73768		-56.0699
524	15221770	-32.9999	-51.9283	-55.5898	80.2866	-5.76836		-56.317
525	44603531	-32.9746	-53.2684	-13.4091	39.8098	-6.10692		-55.4733
526	5038	-32.9463	-43.6162	-39.4832	55.2646	-5.11156		-49.4605
527	60760	-32.9302	-53.5772	0.824498	26.085	-6.26253		-53.9558
528	69496744	-32.8886	-42.9715	-114.289	129.772	-5.39989		-55.0256
529	657061	-32.8853	-44.3737	-3.39014	19.9084	-5.02992		-43.1956
530	9951814	-32.8742	-43.1604	-44.4433	59.8667	-5.13718		-45.461
531	451417	-32.8449	-59.3	-43.9341	77.6907	-7.30147		-71.7635
532	11104823	-32.8318	-43.2438	-2.40902	19.0474	-6.22632		-42.3128
533	443151	-32.8099	-42.9197	-74.5147	89.9745	-5.35002		-50.703
534	3706	-32.7942	-61.2734	-9.18877	44.4382	-6.77027		-61.8782
535	154699453	-32.7882	-43.5617	-0.544796	16.585	-5.26662		-43.2598
536	21575383	-32.7361	-56.9466	57.8732	-26.4773	-7.18546		-53.7052
537	11197620	-32.7234	-35.3088	-72.5119	79.4927	-4.39535		-41.269
538	132321	-32.6817	-43.3279	-2.92171	19.3086	-5.74069		-43.2271
539	58277249	-32.6768	-46.46	-57.732	77.509	-5.99376		-57.107
540	134347893	-32.6239	-40.8297	-83.0769	96.4442	-5.16157		-50.5895
541	16115921	-32.6234	-40.7071	-3.77351	16.5178	-4.66064		-41.0128
542	2205	-32.6052	-65.0284	-80.0513	119.661	-7.18661		-77.39
543	122144	-32.5766	-56.0559	-70.4608	99.8422	-5.90205		-65.2295
544	91669215	-32.552	-57.6161	-17.7753	49.0217	-6.18225		-59.2189
545	122184	-32.5233	-51.5668	-51.5288	76.249	-5.67668		-55.729
546	65837	-32.4723	-39.7207	-13.0754	24.6838	-4.36006		-40.068
547	10413431	-32.4669	-54.3562	-22.1295	50.1323	-6.11358		-59.2967
548	127893	-32.4571	-42.7951	-20.3998	35.5945	-4.85671		-43.6324
549	173548	-32.4457	-38.257	-141.573	151.918	-4.5338		-52.571
550	2122335	-32.4411	-50.4916	-10.4746	33.8701	-5.34507		-50.5675
551	9873663	-32.3369	-41.4886	-76.3121	91.3887	-5.9249		-45.5707
552	119031	-32.259	-36.8261	-20.5607	29.5725	-4.44464		-38.9335
553	121457027	-32.2467	-42.6312	5.30174	10.396	-5.31325		-41.5855
554	60944	-32.234	-57.2687	45.9578	-14.1787	-6.74444		-57.9614
555	91270	-32.1889	-48.7863	-37.3801	59.6023	-5.62487		-52.2107
556	67475270	-32.1543	-48.9233	7.76541	14.7954	-5.79184		-49.5539
557	2347	-32.1196	-39.5709	0.432733	11.646	-4.62742		-39.2903
558	9847838	-32.1041	-43.2299	-35.0958	51.3254	-5.1038		-46.9771
559	9824131	-32.0853	-38.9097	-43.3279	55.0867	-4.93435		-42.9964
560	3260	-32.0437	-37.9605	-7.65648	17.6423	-4.06907		-38.1188
561	310013	-32.0315	-37.7168	-16.6673	26.8076	-4.45502		-38.9027
562	133051	-32.0297	-47.118	-28.1396	48.4277	-5.19974		-50.0935
563	86278323	-32.0045	-46.3212	-144.425	165.104	-6.36258		-59.5547
564	99625	-31.9875	-42.2893	-4.10327	19.1079	-4.70291		-42.2356
565	11421257	-31.9437	-51.1147	-77.9345	103.053	-5.94712		-61.1491
566	5724	-31.9285	-36.596	-50.8026	59.853	-4.38297		-39.6731
567	60953	-31.9098	-40.3275	-14.7095	27.6147	-4.48753		-40.7002
568	91736	-31.8933	-48.1526	-14.5659	36.3318	-5.50654		-51.0434
569	68254185	-31.8899	-40.081	-0.896836	13.8049	-4.71696		-39.9509
570	25210015	-31.8836	-59.5971	62.6779	-27.7224	-7.24195		-59.3487
571	9874191	-31.8592	-52.0635	-10.5227	37.0159	-6.28897		-54.5337
572	5213	-31.8482	-41.7353	-7.93071	23.3923	-5.57447		-41.7827
573	122623	-31.8468	-41.4456	-1.21734	15.3499	-4.53371		-40.779
574	25066764	-31.8195	-42.5813	-29.2599	45.1741	-5.15228		-46.1013
575	183798	-31.7966	-60.721	-25.5442	60.394	-5.92551		-62.2118
576	9796290	-31.7941	-42.3564	-8.86023	24.1421	-4.71949		-42.5773
577	3082329	-31.7605	-36.5424	-79.8975	88.837	-4.15763		-47.1462
578	9915279	-31.7565	-56.5778	-42.8072	73.408	-5.77939		-58.7791
579	3616	-31.644	-35.7821	-9.42989	17.688	-4.11995		-37.4106
580	445649	-31.6195	-59.0837	-64.9625	99.4014	-6.97466		-64.6025
581	5288600	-31.6027	-37.6439	-7.2163	17.824	-4.56654		-37.8465
582	10096344	-31.5969	-40.4496	-1.76919	16.1416	-5.51973		-40.9133
583	1499	-31.4575	-37.5755	0.186548	11.0608	-5.12934		-38.7972
584	2864430	-31.4117	-35.9188	-8.62676	17.3853	-4.25138		-36.3746
585	447280	-31.3912	-48.518	-18.2038	40.9873	-5.65673		-53.2183
586	11578126	-31.3703	-44.6058	7.76898	11.6384	-6.17196		-56.799
587	25183622	-31.3675	-51.6573	2.25793	23.5188	-5.48698		-49.8142
588	11990595	-31.3532	-47.921	-20.0722	42.4004	-5.76041		-49.1109
589	14764	-31.3356	-42.4212	8.91271	7.54248	-5.36962		-43.8671
590	31316	-31.3087	-35.3899	-5.3206	14.0591	-4.65733		-35.363
591	9885817	-31.301	-41.3288	-27.5027	42.5679	-5.03735		-42.9677
592	25210570	-31.2858	-41.0936	3.89194	11.1289	-5.213		-39.9506
593	9870100	-31.2854	-48.2971	-15.1304	37.6938	-5.55171		-47.7816
594	55331	-31.264	-45.1955	-76.7912	96.3964	-5.67363		-49.8472
595	11785591	-31.2593	-44.1631	-21.6645	40.0164	-5.44803		-44.9964
596	11625778	-31.2414	-38.9942	-5.79566	18.5298	-4.98123		-39.2474
597	5005	-31.239	-48.0118	-30.9825	53.1729	-5.41762		-50.029
598	5469266	-31.2246	-46.0823	-11.7143	31.5095	-4.93756		-45.8836
599	112373	-31.2231	-42.2584	-34.1461	49.7988	-4.61747		-45.8911
600	122267	-31.1566	-51.2564	-20.7548	46.5227	-5.66817		-54.5465
601	5311151	-31.1136	-43.0343	-1.81145	18.5022	-4.77006		-41.7259
602	57404290	-31.0269	-37.6711	-6.58817	18.4858	-5.25354		-38.6427
603	896	-31.0226	-33.542	-10.0416	16.5439	-3.98294		-35.1043
604	24762179	-31.0086	-42.7523	-9.52847	26.2842	-5.01203		-44.7264
605	49837968	-30.9868	-38.0909	0.341945	11.4402	-4.67802		-36.8094
606	2692	-30.936	-43.4919	2.18802	15.0986	-4.73067		-43.8602
607	21575382	-30.9294	-51.0939	14.2989	13.2114	-7.34579		-54.597
608	9888695	-30.9176	-42.5261	-141.354	158.401	-5.43864		-59.2571
609	54687215	-30.9161	-39.7272	-5.92435	19.3013	-4.56579		-39.7171
610	71543331	-30.912	-58.0817	-20.2744	53.7095	-6.26533		-61.5691
611	9830615	-30.9045	-52.2495	-121.275	148.683	-6.06391		-64.8792
612	73194	-30.8518	-55.7647	28.3876	3.0293	-6.50402		-54.7552
613	457409	-30.8285	-55.1099	-5.45529	35.9878	-6.25109		-55.7669
614	644345	-30.815	-46.3805	-146.643	167.82	-5.61173		-62.2746
615	10478515	-30.7639	-45.7671	-0.668315	20.7654	-5.09389		-46.4767
616	4330	-30.7094	-48.5673	-126.519	149.765	-5.3887		-60.6034
617	46202415	-30.6958	-41.0699	8.36563	7.00586	-4.99743		-40.191
618	10322586	-30.6948	-44.5449	-21.4897	40.7676	-5.4278		-45.1938
619	123982	-30.6653	-37.3343	-60.5501	71.4004	-4.18126		-42.219
620	2077	-30.6441	-45.3368	-33.5223	53.6743	-5.45933		-48.2179
621	10676592	-30.6058	-53.4182	3.60097	25.9045	-6.69314		-56.0565
622	130013	-30.579	-52.7634	-21.0978	48.9756	-5.6934		-56.2001
623	104867	-30.5586	-46.758	-53.9653	75.3103	-5.14558		-50.3412
624	365287	-30.5459	-40.1856	-21.1844	35.6257	-4.80158		-41.7226
625	67979346	-30.5298	-36.9145	-3.18412	14.9795	-5.41064		-36.5995
626	3117	-30.5271	-36.2091	-4.33307	14.3857	-4.37067		-35.6642
627	23643996	-30.5089	-54.9677	-44.7016	75.1235	-5.96307		-60.0661
628	24882226	-30.4943	-33.7171	-10.9327	18.0664	-3.91087		-34.6638
629	42641863	-30.4626	-43.009	-88.8823	107.254	-5.82576		-51.9393
630	162677550	-30.4306	-42.072	-7.5213	23.8989	-4.73616		-41.5796
631	46861623	-30.4175	-48.799	-12.1931	36.1445	-5.56993		-48.0503
632	56557	-30.416	-43.3126	-27.3726	46.0566	-5.78749		-46.0819
633	9869699	-30.3928	-49.9852	-60.7695	85.7899	-5.42796		-59.8287
634	194328	-30.3605	-30.4118	-94.5215	98.3896	-3.8169		-44.172
635	16362	-30.3548	-40.8958	-7.99913	23.6997	-5.15958		-41.8421
636	5487484	-30.3326	-45.049	-69.4564	89.2069	-5.03417		-52.9234
637	167551	-30.3267	-40.9851	-36.4855	52.469	-5.32506		-43.4054
638	2443	-30.3175	-45.4876	20.7256	0.196045	-5.75155		-41.7766
639	5525	-30.2434	-45.5893	-31.6248	52.0479	-5.07713		-47.1855
640	129920	-30.2211	-33.7938	-6.51965	14.1599	-4.06757		-34.6726
641	5288615	-30.2193	-40.8967	-24.2447	39.5325	-4.61039		-43.3828
642	447216	-30.1977	-45.4888	6.91997	14.2798	-5.90868		-45.5505
643	3222	-30.1853	-43.2363	-33.749	51.8149	-5.01502		-48.1526
644	89855776	-30.1595	-43.2181	5.25465	12.8643	-5.06026		-40.9484
645	10038050	-30.1581	-36.2138	-9.71761	20.0449	-4.27166		-37.3281
646	16666183	-30.098	-51.0084	-0.503108	27.1577	-5.74425		-51.1942
647	33612	-30.082	-32.3612	-15.5439	21.9153	-4.09224		-34.1826
648	78358325	-30.065	-33.1277	-9.86222	16.9934	-4.06844		-33.359
649	9929778	-30.0335	-37.8996	-55.1301	68.2009	-5.2048		-41.7953
650	132261	-30.0311	-41.6917	-47.7352	64.0747	-4.67889		-47.3387
651	9894678	-30.0126	-57.2486	-47.6485	81.2815	-6.39702		-61.2446
652	54684614	-29.964	-40.7915	-41.5644	57.1372	-4.74531		-43.9609
653	24873435	-29.9601	-47.482	8.40176	15.4959	-6.37569		-47.1112
654	64982	-29.9418	-41.2199	-31.16	47.4163	-4.97809		-42.9163
655	60210953	-29.9336	-40.8607	-58.9496	75.0662	-5.1895		-47.6068
656	11452716	-29.8989	-41.5781	-27.0554	43.4402	-4.70559		-43.5022
657	5287563	-29.8891	-49.2265	6.62201	18.3936	-5.67811		-49.4693
658	2381	-29.8821	-37.0371	-10.6055	22.4175	-4.65691		-38.4733
659	10112962	-29.8795	-39.9144	15.8826	-0.552246	-5.29551		-39.2805
660	53318743	-29.8713	-45.2593	-27.2171	48.4685	-5.86327		-46.3415
661	5393	-29.8701	-49.2862	-25.2203	50.3621	-5.72569		-51.1203
662	466151	-29.848	-39.1677	-24.5449	38.6694	-4.80494		-42.0703
663	44230166	-29.8442	-51.0663	-0.172085	27.8865	-6.49228		-50.4152
664	122177663	-29.8423	-40.7473	-56.9602	72.6899	-4.82467		-44.1283
665	5487796	-29.8085	-40.6287	-47.4485	62.772	-4.50326		-45.7629
666	91605	-29.8016	-32.7021	-52.1155	59.4771	-4.46102		-36.9926
667	72936	-29.7973	-44.4965	-8.37368	28.1445	-5.07174		-44.049
668	10347259	-29.6907	-43.8563	-14.1567	33.97	-5.64765		-49.4468
669	127883	-29.6594	-52.0454	-0.279067	28.1187	-5.45354		-52.2575
670	89921218	-29.6334	-45.4663	-40.2743	61.5081	-5.40082		-50.6312
671	5281787	-29.5974	-40.2209	-3.17969	18.2759	-4.47272		-39.5113
672	10182969	-29.5777	-38.3649	-1.49521	15.3459	-5.06356		-43.6433
673	50900680	-29.5733	-36.8314	-8.99831	22.0715	-5.81507		-39.8987
674	213039	-29.5279	-52.2353	-9.0631	37.4514	-5.68098		-54.7972
675	5351363	-29.5227	-37.786	-23.7151	36.8396	-4.86118		-39.7106
676	9944650	-29.5039	-38.201	4.93361	7.96997	-4.20651		-37.4964
677	71323	-29.4939	-50.9589	-16.5127	43.6267	-5.64914		-51.5797
678	88293	-29.4912	-38.4136	-6.43746	19.9019	-4.54193		-39.4574
679	11222428	-29.4428	-44.9733	-56.983	77.5493	-5.03593		-51.8199
680	5487540	-29.4109	-57.4476	-32.5368	66.384	-5.81048		-61.1533
681	126880	-29.4082	-41.5581	-34.1534	51.114	-4.81063		-44.0664
682	2917745	-29.4023	-49.5493	-13.2085	39.186	-5.83057		-50.1922
683	16119181	-29.391	-37.007	-4.72846	16.9199	-4.57541		-37.1028
684	117877477	-29.388	-48.5762	-41.2366	65.9563	-5.5315		-52.9729
685	6449105	-29.3709	-49.2692	-9.32325	35.0479	-5.82622		-50.7112
686	107971	-29.3349	-40.7727	-1.12378	17.4951	-4.93353		-40.996
687	31161	-29.2663	-36.5091	-4.61234	16.1584	-4.30338		-37.7394
688	9912630	-29.2428	-45.2533	-25.6058	47.1958	-5.57959		-47.9948
689	448836	-29.24	-47.2946	-62.3304	85.3842	-4.9992		-53.0814
690	3870	-29.2341	-38.5156	-57.4891	71.4163	-4.64567		-41.9369
691	9820434	-29.165	-39.2386	-25.7168	40.751	-4.96057		-45.8334
692	11347535	-29.1533	-36.5917	1.84073	9.60938	-4.01179		-36.3439
693	5743186	-29.1483	-57.8256	0.940146	33.9751	-6.23794		-59.5061
694	5452	-29.1202	-39.2271	7.13866	7.7644	-4.79615		-38.7058
695	9395	-29.1037	-38.4376	-0.499259	14.0784	-4.24517		-36.9639
696	2354	-29.0914	-33.4264	-4.39639	13.3376	-4.60626		-33.9764
697	449567	-29.0764	-54.9041	-45.3551	77.1777	-5.99486		-59.5115
698	24795080	-29.0672	-33.1329	-69.7009	77.7112	-3.9446		-37.7387
699	153711	-29.0336	-37.549	-6.34285	19.3374	-4.47914		-39.1993
700	24765256	-29.0327	-42.676	-16.2576	35.1646	-5.26376		-43.2808
701	53308121	-28.9962	-36.6909	-33.0009	45.0769	-4.38133		-40.3667
702	6295385	-28.9709	-38.0633	-48.7349	62.9246	-5.0973		-41.8014
703	9887870	-28.9404	-36.4267	-28.2792	40.6235	-4.85808		-39.8336
704	750538	-28.9313	-30.6419	-10.8284	16.26	-3.72107		-31.6214
705	24751752	-28.9251	-42.3439	-31.5872	49.8137	-4.80778		-44.8868
706	24939081	-28.9112	-40.9245	2.85317	13.2827	-4.12255		-39.7163
707	5578	-28.9086	-38.1774	1.6663	11.9067	-4.30422		-37.6991
708	2812	-28.8834	-32.4986	-5.27534	13.262	-4.37138		-32.2968
709	5319895	-28.8696	-40.3847	-6.04793	22.634	-5.07091		-40.4054
710	10017461	-28.8286	-34.874	-8.66441	19.0837	-4.37395		-35.9563
711	57409770	-28.8268	-38.5359	-13.9833	29.5164	-5.82398		-40.5675
712	3342298	-28.7991	-40.6351	-21.4842	37.8787	-4.55842		-44.247
713	5589	-28.7868	-36.2736	-9.80404	21.4832	-4.19239		-36.9745
714	107683	-28.7803	-36.3295	-1.65693	13.7031	-4.49696		-36.0929
715	9895762	-28.7454	-43.7896	-86.4456	107.097	-5.60718		-59.3091
716	1270	-28.6041	-40.1534	-63.4043	79.7786	-4.82498		-45.999
717	10044321	-28.5551	-39.7535	-20.094	35.9441	-4.65167		-40.6736
718	12001785	-28.5436	-38.1235	-33.9633	50.217	-6.6739		-50.5671
719	219564	-28.5236	-36.6009	-23.3046	35.9712	-4.58931		-38.6535
720	9888017	-28.5184	-36.3256	-25.1741	37.8596	-4.87823		-42.2829
721	132561077	-28.3574	-52.8026	-13.0532	43.0867	-5.58829		-55.0249
722	137704647	-28.3517	-37.8024	7.8185	6.02661	-4.39439		-36.9341
723	146170529	-28.345	-45.975	-45.5307	68.1646	-5.00387		-47.0609
724	25234575	-28.3064	-36.3086	-1.1805	13.6331	-4.45039		-36.4211
725	25000688	-28.304	-32.0464	-7.18491	14.9941	-4.06678		-33.6201
726	11292680	-28.2855	-39.4526	-2.95671	19.0002	-4.87642		-39.1268
727	3691183	-28.2718	-38.5522	-73.7092	88.528	-4.53833		-45.6672
728	3768902	-28.2707	-33.9962	-2.74953	12.6638	-4.18877		-33.756
729	172318	-28.2293	-39.9173	-39.4138	55.9514	-4.84962		-45.0749
730	155248	-28.1709	-36.9933	0.260759	13.0935	-4.53193		-36.4395
731	5311447	-28.1704	-44.7228	-19.0481	40.9648	-5.3644		-50.6642
732	11953153	-28.1666	-42.6355	4.22126	15.5337	-5.28605		-42.2293
733	123726	-28.1641	-30.3252	-92.8934	98.9692	-3.91473		-45.7255
734	11173518	-28.0888	-33.2461	-11.0941	20.4424	-4.19096		-34.2685
735	5567	-28.0363	-43.326	14.7821	5.69873	-5.19115		-42.0631
736	9900746	-28.0275	-32.8199	-4.9553	13.9622	-4.21451		-32.97
737	103535	-28.0159	-60.0527	-24.9832	63.7756	-6.7557		-65.0328
738	73230796	-28.0093	-33.6079	-1.45812	11.2698	-4.21306		-33.266
739	10303721	-28.0027	-55.1063	-37.1931	70.4133	-6.1166		-54.6445
740	10430040	-27.9452	-40.3642	-60.7405	78.2722	-5.11273		-48.1912
741	44513473	-27.9152	-45.4494	4.32934	18.5154	-5.31054		-45.8969
742	3381	-27.9141	-31.0142	-9.25499	16.6057	-4.25065		-32.4734
743	183797	-27.8956	-48.136	-9.74265	35.502	-5.51899		-48.2335
744	9476	-27.8816	-39.172	-53.6007	69.0986	-4.20755		-43.4595
745	54678924	-27.8812	-32.7953	-10.7961	19.9397	-4.22944		-34.5299
746	10072851	-27.8803	-41.4992	18.0995	0.647705	-5.12827		-40.3192
747	185617	-27.8722	-46.4013	-36.069	59.7529	-5.15483		-49.3644
748	445434	-27.8685	-39.5129	-32.0967	49.6936	-5.95251		-48.0589
749	121435663	-27.7633	-43.7874	-20.8403	42.4402	-5.5758		-45.0521
750	128549	-27.7407	-41.6078	-62.3895	81.2173	-4.96068		-45.6928
751	256658	-27.7231	-32.1877	-1.63134	9.96191	-3.866		-30.8234
752	2819993	-27.7161	-36.6833	-6.77551	19.8896	-4.14696		-35.809
753	11245596	-27.694	-40.8056	-23.3377	41.1807	-4.73137		-41.9142
754	5487537	-27.6851	-30.144	-49.696	56.1418	-3.98693		-36.9806
755	6918336	-27.6745	-41.4422	-22.8862	41.5005	-4.84656		-44.2189
756	6618895	-27.6741	-34.5468	-34.2388	45.3928	-4.28132		-36.5351
757	10718956	-27.654	-45.5806	-19.9685	43.3137	-5.41855		-45.784
758	11857239	-27.5856	-58.3947	1.1567	36.8379	-7.18543		-61.9181
759	86280045	-27.5526	-32.2811	-4.3091	13.2578	-4.22029		-32.3993
760	448942	-27.533	-40.1752	-0.469105	18.3926	-5.28124		-41.9512
761	51352361	-27.5213	-40.7702	-5.45693	23.4429	-4.73708		-39.7736
762	3034024	-27.5211	-39.0978	6.38043	9.53125	-4.33496		-37.8001
763	1943	-27.4951	-42.7274	-136.072	156.531	-5.22713		-55.6556
764	9866250	-27.4947	-39.8239	-26.695	43.9597	-4.93553		-41.7495
765	54892	-27.4604	-48.7374	-12.2425	39.1917	-5.67215		-49.9762
766	66970386	-27.4452	-43.1901	-42.2041	63.1985	-5.24947		-46.5962
767	196795	-27.4278	-31.4914	-0.869869	8.75195	-3.81839		-31.6853
768	122129	-27.4095	-47.3266	13.8169	12.0278	-5.92766		-48.1444
769	91844721	-27.3493	-37.1268	-115.344	129.625	-4.50404		-51.4731
770	5702825	-27.3054	-31.1662	-12.3694	19.8916	-3.66149		-31.3251
771	11285588	-27.3015	-45.7434	-24.2741	48.6938	-5.97786		-49.3076
772	9818189	-27.3013	-36.4823	-37.3845	50.6763	-4.11073		-40.155
773	9827497	-27.2983	-43.8664	-16	37.9102	-5.34212		-45.0028
774	9931954	-27.2708	-36.4792	-64.5271	78.3743	-4.63875		-42.7112
775	3211	-27.2364	-61.2837	-38.2535	78.0508	-5.74987		-67.0711
776	11670360	-27.2329	-50.9342	15.2302	14.6909	-6.21979		-51.8089
777	5280343	-27.1985	-35.1036	-5.01504	17.0439	-4.12383		-36.9702
778	9927318	-27.1901	-37.5433	-30.9509	45.6885	-4.38442		-39.9173
779	71193	-27.1758	-49.6832	-11.3436	39.5076	-5.65655		-52.5583
780	9877196	-27.16	-33.6243	-14.2687	24.6084	-3.87542		-34.4836
781	382514	-27.1547	-38.6866	-5.03224	21.3284	-4.76419		-38.8306
782	3277	-27.1243	-35.8134	-3.6706	16.7229	-4.36322		-35.39
783	21592415	-27.0617	-36.9031	0.27354	13.6484	-4.08054		-36.1494
784	5490177	-26.9763	-43.4613	-1.45998	23.105	-5.15997		-47.7169
785	863	-26.9471	-30.8107	-8.01362	15.5925	-3.7153		-31.4521
786	54690	-26.9198	-45.4807	-40.8021	64.2957	-4.93265		-49.3683
787	5362124	-26.9043	-44.4566	-20.0948	42.7175	-5.07045		-44.4934
788	9885167	-26.9031	-34.4384	-122.742	134.798	-4.52092		-46.3969
789	5281672	-26.9001	-32.9569	-12.4948	22.7559	-4.20425		-35.1753
790	44467360	-26.8979	-38.0041	1.07002	14.9258	-4.8896		-36.8417
791	5936	-26.8372	-27.942	-6.07967	10.6909	-3.50646		-27.6506
792	10666031	-26.8324	-44.2677	-64.2064	86.7556	-5.11393		-51.8065
793	446504	-26.8218	-37.1838	-36.374	51.1592	-4.42327		-40.7869
794	192291	-26.7594	-51.6394	-44.2493	74.9807	-5.85142		-56.1682
795	9948038	-26.7362	-32.3016	-8.10186	17.9382	-4.27097		-33.0374
796	122177664	-26.7327	-41.148	-35.4342	54.6833	-4.83386		-44.5608
797	5281607	-26.6751	-30.9509	-8.71129	16.9521	-3.96508		-31.9878
798	9843671	-26.673	-35.7317	-4.28386	17.9397	-4.59711		-35.7046
799	122531750	-26.6459	-36.6254	-4.3475	18.8433	-4.51624		-36.8233
800	10089677	-26.6278	-32.083	-4.99285	13.9573	-3.50917		-31.9904
801	65093	-26.6271	-29.963	-5.28527	12.3359	-3.71479		-30.0224
802	44251605	-26.6148	-33.1349	1.93658	8.83765	-4.25411		-32.3828
803	118335689	-26.6103	-42.2889	-18.1707	38.8669	-5.01768		-45.583
804	91827404	-26.6	-46.7573	-101.098	126.847	-5.592		-61.1043
805	127007	-26.5852	-33.9928	-9.13505	20.4973	-3.95462		-34.1768
806	3477	-26.5326	-31.7318	-13.1019	22.1882	-3.88722		-33.0372
807	152660	-26.522	-42.2186	-106.076	126.82	-5.04742		-58.0912
808	10201696	-26.494	-43.8061	-31.4261	54.0996	-5.36133		-45.9574
809	353423	-26.4833	-44.8547	-21.0221	44.448	-5.05448		-47.9923
810	64999	-26.4752	-66.9009	4.42292	43.8892	-7.88637		-73.6447
811	448940	-26.4194	-44.2184	7.87066	14.9551	-5.02673		-43.3602
812	10399650	-26.4191	-30.78	-6.31215	14.2766	-3.60363		-32.2654
813	139590106	-26.4184	-39.4245	0.997339	18.8467	-6.83795		-42.7857
814	265237	-26.4047	-39.3424	1.73177	16.0991	-4.89319		-39.2316
815	55287	-26.381	-41.6677	-51.2722	71.4526	-4.89372		-46.5486
816	4926	-26.3	-35.5751	-55.2071	68.7422	-4.26001		-40.7003
817	644243	-26.2988	-34.3928	-4.84966	17.1831	-4.2394		-34.3755
818	3001249	-26.2855	-35.0538	3.28247	9.83911	-4.35337		-34.3328
819	5488746	-26.2419	-43.0275	-41.387	63.53	-5.35748		-47.783
820	146036004	-26.2404	-37.6102	-5.86495	21.9094	-4.67462		-36.6973
821	191880	-26.1877	-32.4985	-6.62274	16.866	-3.93236		-32.6079
822	57390068	-26.1645	-43.4473	-2.12252	24.4609	-5.05561		-42.7652
823	446382	-26.1518	-30.1057	-55.9646	63.6995	-3.78103		-35.7322
824	9907987	-26.0858	-43.2676	-21.6567	43.6885	-4.85007		-46.6857
825	4212	-26.084	-49.8285	-65.8771	94.9414	-5.31979		-58.8939
826	121872	-26.0791	-45.7708	-63.9329	88.7299	-5.10532		-50.9715
827	128954	-26.0654	-46.7608	-12.6854	38.5737	-5.19299		-48.548
828	3690	-26.0486	-31.794	-2.58924	12.2676	-3.93298		-31.8987
829	85153105	-26.0138	-49.1628	-98.2023	127.007	-5.65541		-58.8855
830	7454	-25.9861	-28.4273	-5.84404	11.7351	-3.44986		-27.5982
831	13101	-25.9802	-35.005	0.092643	13.2434	-4.31131		-35.1383
832	122531786	-25.9494	-35.785	4.53307	9.57373	-4.27122		-34.8209
833	66601502	-25.8961	-38.2774	-3.68175	20.6738	-4.61079		-40.2686
834	70945511	-25.8543	-52.7044	-28.8127	61.4929	-5.83015		-56.1061
835	24865065	-25.8512	-35.3348	-32.1985	45.9946	-4.31254		-38.4377
836	10770715	-25.8248	-60.6547	0.823004	41.2161	-7.20925		-64.9536
837	44182656	-25.823	-41.6153	11.0585	9.59766	-4.86388		-39.6176
838	3132	-25.8229	-34.0808	-35.6114	47.8916	-4.02223		-38.556
839	260178	-25.8185	-32.5457	-2.44806	13.0046	-3.82938		-32.0762
840	4971	-25.8107	-37.3015	-97.5178	114.391	-5.38234		-45.8712
841	104872	-25.7862	-37.7828	15.2007	1.39648	-4.60053		-37.2301
842	46943415	-25.7399	-32.833	-22.7383	34.0334	-4.20203		-34.8983
843	445329	-25.7373	-34.5088	-0.430315	14.6479	-5.44618		-33.3565
844	51037431	-25.7235	-32.9903	-2.91039	14.2295	-4.0523		-32.1632
845	24978526	-25.6685	-47.2755	-8.98809	36.0422	-5.44719		-49.5002
846	57469	-25.6404	-29.9615	-6.92394	15.0537	-3.80873		-29.6916
847	60846	-25.6002	-43.569	-25.4694	48.4497	-5.01157		-44.4139
848	123742	-25.5832	-35.9669	-34.9875	49.575	-4.20361		-39.9759
849	177347	-25.538	-39.4302	-22.2641	41.2468	-5.09063		-41.0923
850	2751	-25.5293	-45.3418	-6.60308	31.3816	-4.96597		-43.8855
851	10376483	-25.5263	-32.8047	0.662512	10.5579	-3.94191		-31.989
852	5280445	-25.5219	-34.0662	-4.1473	16.7974	-4.10571		-35.4047
853	9832179	-25.5132	-41.5323	15.9051	5.28735	-5.17342		-40.8106
854	5464096	-25.4479	-43.6492	-24.0756	47.2251	-4.94814		-45.6415
855	353295	-25.361	-40.7094	-113.411	133.694	-4.93461		-53.87
856	9872438	-25.3606	-47.4484	-22.5455	50.5215	-5.88822		-50.0901
857	1890	-25.3563	-29.5422	-8.04485	16.1958	-3.96507		-30.9468
858	10622134	-25.3031	-47.6323	-70.2849	98.178	-5.5639		-56.8453
859	3693	-25.2513	-46.385	-23.3694	49.886	-5.38292		-49.4337
860	9824	-25.1961	-40.3336	-3.38715	23.187	-4.66236		-40.9339
861	224665	-25.1759	-34.2742	-28.3786	41.3323	-3.85538		-35.9575
862	222786	-25.151	-30.4119	-6.11254	15.8171	-4.44365		-31.0543
863	6255	-25.1372	-31.5763	-19.6876	30.1721	-4.04535		-33.6746
864	123664	-25.121	-40.8206	-20.8827	41.3191	-4.73683		-41.5153
865	3384	-25.1103	-31.1366	-10.0293	20.3264	-4.27082		-31.2197
866	50587	-25.1008	-50.4377	-45.9191	77.8218	-6.56584		-64.0846
867	11310944	-25.098	-29.2107	-4.32972	12.1023	-3.65991		-29.632
868	7137809	-25.0832	-36.3534	-23.9525	39.8147	-4.59192		-39.2174
869	44387258	-25.0771	-56.3117	-62.3052	101.116	-7.57571		-65.9412
870	29739	-25.0464	-28.8393	-47.7772	55.6895	-4.11938		-35.8087
871	6918537	-24.9702	-36.452	-9.76414	25.5884	-4.34244		-38.1321
872	16065773	-24.8586	-29.267	-1.22149	9.36548	-3.7356		-28.428
873	121596640	-24.8498	-37.9476	-4.09262	23.3071	-6.11668		-33.1625
874	107706	-24.7911	-40.6097	-45.7154	66.9324	-5.39833		-44.8407
875	5280442	-24.7871	-33.4221	-8.4312	21.2073	-4.14114		-34.6002
876	137701230	-24.7091	-27.6572	-7.15335	14.8623	-4.76093		-45.221
877	46931953	-24.6887	-31.0633	-8.83483	19.1011	-3.89163		-32.2767
878	216326	-24.6853	-30.7627	-11.6649	21.4375	-3.69515		-31.3301
879	10152654	-24.6731	-49.6515	0.546401	30.0652	-5.63314		-50.3135
880	15730	-24.6248	-34.2508	0.774602	12.9807	-4.12933		-34.2247
881	70788958	-24.5788	-32.9917	-8.1315	20.79	-4.24567		-33.6827
882	6951168	-24.557	-26.4519	-51.5488	57.1265	-3.68275		-30.8783
883	10324367	-24.5551	-49.5152	-16.3426	47.1794	-5.87674		-53.5399
884	3184	-24.5512	-43.2735	-9.38158	33.4331	-5.32925		-47.2796
885	1839	-24.5272	-30.0902	-4.67755	13.7913	-3.55071		-30.7555
886	15966092	-24.5144	-32.4866	-10.1352	23.7681	-5.66061		-21.8709
887	61230	-24.5029	-27.3241	-3.63171	10.0854	-3.63259		-27.1853
888	146414	-24.4433	-43.9593	-68.9312	93.6024	-5.15523		-53.8124
889	137333446	-24.3869	-29.9463	-107.64	117.092	-3.89285		-42.6844
890	64766	-24.3824	-36.5606	-61.427	78.2422	-4.63697		-42.9711
891	73442847	-24.3764	-39.1614	-16.5049	36.1582	-4.86835		-40.9455
892	932	-24.3568	-31.8665	-5.55252	17.1306	-4.06832		-33.7071
893	61453	-24.2313	-31.9404	1.76668	9.63745	-3.69505		-30.8309
894	4229	-24.231	-36.5813	-28.5954	45.3254	-4.37967		-39.2079
895	3075601	-24.2292	-48.081	-31.4362	60.7971	-5.50909		-51.0465
896	25174437	-24.2195	-45.6873	-3.3332	30.2036	-5.40264		-46.5125
897	11609955	-24.1161	-43.5384	-56.2596	80.4861	-4.80426		-48.5102
898	9825353	-23.9926	-41.8537	-42.7908	65.6565	-5.00464		-45.9809
899	2008	-23.9529	-24.0559	-18.9737	23.9578	-4.88115		-26.7863
900	9848869	-23.9312	-55.3642	-50.8642	88.1025	-5.8054		-60.073
901	14704615	-23.9066	-29.6497	-53.9813	64.6467	-4.92225		-18.0306
902	7650	-23.901	-29.9507	-0.81993	10.5728	-3.70313		-29.7887
903	6870	-23.8286	-29.2473	-5.54075	14.5308	-3.57133		-29.5936
904	3937	-23.7451	-39.1392	-135.688	155.989	-4.90712		-57.3546
905	135532321	-23.6269	-28.3443	-48.5776	56.864	-3.56905		-32.0123
906	7020836	-23.6014	-35.0456	-20.0289	35.6592	-4.18612		-37.5984
907	78838	-23.5833	-27.1614	-4.57382	11.8867	-3.7348		-26.9969
908	174764	-23.5653	-39.9472	-32.1926	53.6978	-5.12327		-41.6016
909	46912223	-23.5023	-35.2636	-9.02167	25.2649	-4.482		-36.3753
910	53346492	-23.4926	-28.1766	0.824845	7.41016	-3.55095		-28.9849
911	1001	-23.454	-21.7657	-86.9891	88.4938	-3.19295		-32.9771
912	124628	-23.4511	-35.4712	-134.242	150.728	-4.46626		-56.0595
913	3238	-23.4426	-36.6289	-42.6681	60.3396	-4.48519		-42.8111
914	9913088	-23.3673	-37.5919	-26.8659	46.3721	-5.28156		-42.6608
915	54554806	-23.3409	-34.7026	-17.0363	32.4639	-4.06585		-35.6806
916	9800961	-23.301	-44.7146	-30.6794	57.2952	-5.20219		-47.2775
917	21327	-23.2919	-30.3178	1.88045	8.65185	-3.50637		-29.7484
918	5486715	-23.2661	-45.5461	-39.4762	66.6804	-4.9242		-49.4586
919	5757	-23.2449	-29.4088	-1.03254	11.1606	-3.96419		-29.1757
920	448002	-23.2259	-36.3526	-29.9903	47.4653	-4.34835		-38.5491
921	132616	-23.1766	-37.5807	-44.8892	64.1497	-4.85638		-44.1544
922	44193830	-23.1077	-44.3906	12.1416	14.4548	-5.31351		-42.852
923	11974440	-23.0426	-33.3059	-6.04795	21.1736	-4.86229		-35.6414
924	6918718	-22.9672	-55.6418	-125.303	165.845	-7.86707		76.3302
925	2788	-22.9648	-26.1376	-6.53825	13.0393	-3.32834		-26.6471
926	82143	-22.9318	-25.3303	-5.54078	11.4216	-3.48242		-25.0627
927	46883536	-22.812	-45.4004	-10.0411	38.0486	-5.41906		-47.126
928	16095274	-22.7838	-30.2841	-1.46422	12.7329	-3.76839		-30.3114
929	9815266	-22.7362	-24.7447	-11.0268	16.1829	-3.14759		-25.5374
930	21601944	-22.7122	-44.5644	-62.3003	89.5616	-5.40913		-53.1275
931	129824938	-22.6172	-26.5778	-9.90905	17.4883	-3.61859		-27.3038
932	71307930	-22.5832	-43.8471	-16.8291	43.7097	-5.61679		-48.8309
933	14369	-22.4783	-28.4507	-3.97389	13.8386	-3.89241		-28.5394
934	90467622	-22.4765	-36.1377	-48.2128	67.3879	-5.51396		-39.674
935	3284	-22.4701	-27.1901	2.37789	5.77051	-3.42841		-26.0818
936	2708	-22.462	-31.642	-41.2295	54.5388	-4.12926		-34.5061
937	11949652	-22.4588	-42.2087	10.4842	14.438	-5.17232		-42.3766
938	138454803	-22.4555	-47.3382	-1.08181	32.3699	-6.40536		-50.1187
939	3464	-22.4536	-29.763	-110.62	121.804	-3.87435		-46.1288
940	1701	-22.4185	-25.3082	-114.266	120.578	-3.42192		-38.7989
941	3074517	-22.3867	-31.1833	-7.56833	20.563	-4.19803		-31.5616
942	5280961	-22.2887	-31.1763	-2.29359	14.9805	-3.79927		-30.8902
943	16040307	-22.2563	-36.6675	-2.78683	21.7251	-4.52709		-43.5391
944	1318	-22.2466	-25.4266	-2.21339	8.78955	-3.39611		-25.19
945	4189590	-22.2239	-28.4724	-41.1814	50.8423	-3.41236		-29.8079
946	5251896	-22.2178	-33.8699	-4.3608	20.3701	-4.35729		-35.4025
947	9729	-22.1212	-27.3286	-2.03124	10.6321	-3.3934		-27.1728
948	2736269	-22.1178	-28.8952	2.41972	7.9458	-3.58818		-28.2015
949	11450633	-22.1076	-33.1113	-70.7894	86.2595	-4.46637		-41.6471
950	11611114	-22.1051	-36.1961	-62.3318	81.0796	-4.65674		-44.5526
951	2756286	-22.0913	-26.9105	-2.15218	10.2261	-3.25477		-26.8318
952	10652894	-22.0804	-42.3392	-1.36175	27.1003	-5.47981		-57.5199
953	5747511	-22.0293	-29.3601	-5.61247	17.0063	-4.06308		-29.2086
954	132270	-21.9947	-40.1157	2.97002	20.1169	-4.96595		-39.4767
955	11235729	-21.9721	-29.523	-34.2938	45.8801	-4.03541		-32.2959
956	24865610	-21.9716	-35.3759	-17.5174	35.4387	-4.51702		-35.9746
957	9817923	-21.9483	-41.6853	-44.4773	68.8967	-4.68245		-45.682
958	25022354	-21.9477	-41.2397	-16.5068	40.823	-5.02422		-42.6871
959	122826	-21.8857	-29.0588	-2.54113	13.3591	-3.64488		-28.4265
960	3393	-21.8579	-42.1819	-20.8666	46.0149	-4.82427		-42.9062
961	28615	-21.8439	-33.3542	-5.8247	21.6887	-4.35381		-34.6513
962	13662	-21.8064	-24.7268	-8.10382	14.2942	-3.26995		-25.0395
963	24180717	-21.7704	-32.7624	-71.5941	87.4585	-4.87236		-40.1437
964	324799	-21.761	-27.3889	-0.485367	9.29004	-3.17681		-26.9779
965	3378440	-21.7424	-30.7114	-6.22767	18.8665	-3.6698		-30.7093
966	4427	-21.7366	-37.1526	-72.3334	92.1512	-4.40184		-47.7052
967	64945	-21.7334	-30.6833	-29.7794	43.208	-4.47867		-30.8965
968	66550979	-21.7233	-41.8254	-58.5821	84.324	-5.63975		-49.9522
969	63001	-21.694	-40.42	-38.9441	62.8623	-5.19226		-45.5627
970	1983	-21.6739	-26.4368	-6.96636	14.9963	-3.267		-27.4094
971	7730	-21.6374	-23.3154	-1.22559	6.05225	-3.14864		-23.1456
972	15605089	-21.5777	-39.1921	-45.6188	68.2646	-5.03143		-42.2886
973	2779	-21.5613	-29.2685	-13.3598	24.7354	-3.66839		-30.3272
974	402339	-21.5603	-29.7695	-2.44945	15.3853	-4.72664		-30.8119
975	10333202	-21.5511	-35.8242	-17.1776	35.844	-4.39331		-36.2453
976	46883899	-21.5508	-39.5805	-5.44587	28.4255	-4.94989		-40.8318
977	121965	-21.5096	-26.6928	-4.71054	13.3994	-3.5057		-26.9958
978	72810	-21.5056	-27.3062	-5.74889	14.9946	-3.44511		-27.5393
979	151064	-21.4706	-23.7888	-1.99357	7.51196	-3.20015		-23.7173
980	6857802	-21.4111	-35.381	-139.085	158.133	-5.07867		-51.6712
981	23724545	-21.4017	-44.3455	-31.8271	60.092	-5.32118		-50.1717
982	3803	-21.396	-29.0539	-0.468724	11.6409	-3.51431		-27.7691
983	5281416	-21.395	-25.1317	-9.43067	16.3306	-3.16328		-25.4208
984	4362	-21.3339	-23.8078	-5.84741	11.3228	-3.00137		-23.7503
985	19910	-21.3002	-25.8414	-4.95982	12.7986	-3.2975		-26.145
986	10328447	-21.2618	-39.5641	-4.28178	28.219	-5.63489		-35.3398
987	3107	-21.2612	-36.4485	-120.72	140.324	-4.4168		-47.8549
988	101987	-21.2563	-32.8619	-18.6125	34.0938	-3.87569		-34.2912
989	3386	-21.1731	-33.4364	-59.3293	75.8486	-4.25599		-39.6917
990	5362119	-21.1362	-40.4859	-140.773	165.121	-4.99885		-57.149
991	9887755	-21.096	-35.8851	-19.6422	39.0432	-4.61187		-37.7604
992	3932023	-21.0749	-43.7747	-129.815	157.971	-5.45662		-55.6858
993	123697	-21.0406	-40.5568	-60.6221	84.9697	-4.83138		-44.0384
994	9915041	-20.9362	-46.8272	-48.4453	80.1536	-5.81728		-52.3265
995	47317	-20.8801	-37.3814	-20.0585	40.8521	-4.29227		-39.4791
996	1719	-20.8551	-25.8192	-13.1245	21.6462	-3.55764		-27.7942
997	5464343	-20.8302	-45.1103	-6.23649	35.8208	-5.30423		-46.9605
998	2777	-20.8172	-44.3481	-19.1327	47.4822	-4.81858		-45.8713
999	6683	-20.8037	-27.3987	-6.07831	16.1506	-3.47733		-27.7601
1000	11577204	-20.7968	-36.9642	-28.5287	49.5208	-4.82468		-41.3738
1001	72415	-20.7938	-27.2717	-4.10336	14.3784	-3.79721		-27.031
1002	9995423	-20.7703	-36.7043	-48.8781	69.2231	-4.41104		-44.3998
1003	9883002	-20.6969	-35.1876	-25.7127	44.6404	-4.43697		-36.7038
1004	72913	-20.6628	-22.0658	-6.60106	10.9851	-2.98107		-22.5786
1005	3392731	-20.5473	-52.3112	-32.2667	70.4258	-6.39517		-56.6384
1006	10130510	-20.4304	-26.8614	-31.0501	41.2349	-3.75377		-30.0155
1007	4692	-20.4271	-28.0131	10.286	1.04565	-3.74567		-27.1724
1008	90667793	-20.3047	-28.3109	0.254504	11.9263	-4.17458		-27.5697
1009	213030	-20.2718	-31.8194	-47.7587	63.4309	-4.12466		-36.0197
1010	7099	-20.2521	-25.9321	-1.51806	10.6443	-3.4462		-25.6823
1011	676368	-20.2006	-22.7623	-8.60208	14.4473	-3.28347		-23.8148
1012	139033589	-20.193	-30.2188	-7.41217	21.5491	-4.11107		-29.7219
1013	2240	-20.0839	-30.9775	3.65935	10.9954	-3.76116		-28.7397
1014	1794427	-20.0427	-43.128	-16.4291	44.0266	-4.51222		-44.3414
1015	171857	-20.0221	-29.1117	-25.0415	37.8162	-3.68508		-31.9629
1016	2371	-20.0175	-29.4663	-25.6288	39.801	-4.72342		-31.8783
1017	45379965	-19.9992	-33.1627	-0.28844	18.8318	-5.37989		-34.8565
1018	9816170	-19.9328	-33.5537	-88.2573	106.096	-4.21772		-43.7311
1019	130336	-19.9295	-23.1106	-6.86177	12.9065	-2.86362		-23.8041
1020	9882051	-19.9036	-26.4919	-13.7079	23.887	-3.59066		-28.8681
1021	11163584	-19.8327	-31.9256	-17.6458	34.1995	-4.46079		-34.0666
1022	9907540	-19.7827	-42.1105	-58.2764	85.2395	-4.63535		-45.0166
1023	194327	-19.7125	-28.7204	-24.3234	36.9043	-3.57297		-29.7942
1024	9226	-19.6288	-22.0095	-1.26186	6.60229	-2.95976		-21.6346
1025	120802	-19.5518	-27.4563	-30.1954	41.9629	-3.86294		-30.4367
1026	15667212	-19.5492	-43.0688	-196.824	225.122	-4.77904		-62.7706
1027	17845026	-19.501	-22.0548	-1.12958	6.68896	-3.00552		-21.9655
1028	101536046	-19.4471	-43.5785	-37.5026	66.6721	-5.03813		-51.0162
1029	67184	-19.3476	-24.7286	5.20845	3.0249	-2.85236		-23.0443
1030	9828275	-19.3377	-42.7995	-69.4157	98.2294	-5.35185		-48.294
1031	87609775	-19.3044	-33.5263	-6.80706	24.8306	-3.80164		-33.2641
1032	5417	-19.2593	-31.766	7.13192	10.0195	-4.64482		-31.5231
1033	11516136	-19.2164	-39.3456	18.6974	6.4126	-4.98084		-37.444
1034	2550	-19.1542	-33.4162	-4.38748	22.3416	-3.6921		-33.4847
1035	189858	-19.1498	-38.9002	-66.2715	90.8977	-4.87578		-46.7253
1036	11232124	-19.1207	-37.6539	-9.63378	33.0532	-4.8862		-39.508
1037	65775	-19.0148	-30.6912	11.528	4.46338	-4.31497		-30.3217
1038	10418061	-18.9338	-37.2862	85.1716	-60.7495	-6.06976		-47.9583
1039	5353866	-18.8545	-28.2677	-27.1057	40.1262	-3.6074		-30.7516
1040	1542	-18.8492	-29.2651	-17.1447	31.21	-3.64937		-31.7062
1041	9939865	-18.8206	-50.999	-54.7339	92.7532	-5.8409		-55.168
1042	102079919	-18.7541	-38.8594	-33.0788	57.2285	-4.04444		-38.6805
1043	7520	-18.725	-20.9878	-2.66403	7.9917	-3.06486		-20.9859
1044	101882987	-18.6985	-35.5289	-82.344	103.827	-4.65268		-45.8924
1045	10820	-18.592	-21.7834	-40.0414	46.5288	-3.29601		-24.3539
1046	24966906	-18.5274	-39.2654	10.7834	15.4795	-5.52494		-40.8225
1047	9818200	-18.5165	-36.4932	-73.5245	95.8794	-4.37822		-44.5957
1048	2332	-18.4964	-20.9655	-3.19077	8.71655	-3.05662		-20.7303
1049	7582	-18.4494	-26.822	-15.2049	27.073	-3.49551		-30.2737
1050	4369359	-18.449	-41.8782	10.7857	17.4551	-4.8116		-40.6873
1051	129695764	-18.3831	-25.5415	-93.8834	104.478	-3.43626		-39.6379
1052	675477	-18.3223	-35.9592	-2.33701	24.7839	-4.81002		-36.712
1053	44201352	-18.3172	-38.555	-22.1172	46.7529	-4.39796		-40.6097
1054	133915	-18.2909	-22.145	-77.7799	84.8053	-3.1713		-32.1533
1055	73078	-18.2869	-28.3406	12.9937	1.96484	-4.90482		-29.2973
1056	15951518	-18.189	-34.6662	-6.25727	26.9097	-4.17513		-36.819
1057	44093	-18.1318	-29.4842	-16.7793	31.7937	-3.66199		-31.9698
1058	60184	-18.1013	-39.1384	-34.2817	60.1257	-4.80698		-41.1166
1059	176596	-18.0652	-34.5626	-72.0626	94.3815	-5.82144		-48.4779
1060	192032	-18.0595	-28.6239	-25.0153	39.3235	-3.74377		-33.7029
1061	15613316	-17.994	-26.9928	-26.463	39.0264	-3.56455		-29.9594
1062	25164607	-17.8264	-39.3245	-44.9197	71.4624	-5.0446		-46.1056
1063	56950254	-17.8006	-50.9396	-8.1193	46.9661	-5.70779		-50.5886
1064	65036	-17.7758	-25.713	-16.3474	27.5715	-3.287		-27.3684
1065	444306	-17.584	-27.6387	-12.3158	25.9753	-3.60486		-28.5617
1066	132968	-17.5505	-37.2185	-61.0702	85.087	-4.34884		-42.7853
1067	6790	-17.5187	-23.1222	-32.7764	41.7871	-3.40722		-26.7747
1068	11030831	-17.4295	-23.6885	-3.60852	13.0969	-3.22945		-23.5288
1069	10146470	-17.4161	-45.8003	-38.7963	73.3586	-6.17827		-52.379
1070	11269353	-17.389	-35.1061	-31.4157	53.1296	-3.99691		-37.8826
1071	15953832	-17.354	-35.8565	-4.81109	28.5601	-5.24647		-36.1731
1072	122724	-17.2646	-34.1112	-12.7668	34.2456	-4.63224		-34.6051
1073	64792	-17.1718	-29.9922	-22.6111	39.2432	-3.81161		-31.3278
1074	3727	-17.0262	-20.3575	-3.16827	9.17334	-2.67382		-20.9991
1075	56684141	-17.0061	-34.3643	-17.5345	39.4829	-4.59015		-38.3791
1076	5526	-16.9777	-25.0834	-90.6061	102.106	-3.39403		-36.7229
1077	53311070	-16.8145	-33.4175	-32.1439	53.5903	-4.84345		-36.1731
1078	99978	-16.7033	-27.4714	-24.5761	38.9709	-3.6268		-30.2516
1079	10059956	-16.6987	-21.8834	3.45164	5.00317	-3.27009		-20.9917
1080	3032	-16.6033	-27.5574	-20.9999	35.8528	-3.89878		-30.1135
1081	6075	-16.5393	-32.8227	-41.071	61.8594	-4.50502		-34.5216
1082	6496	-16.4211	-23.1036	-38.8812	48.3896	-2.82588		-27.5352
1083	159797	-16.2817	-25.3794	-32.3369	44.6589	-3.22427		-30.1785
1084	129109	-16.1226	-41.1031	-12.909	42.6902	-4.80068		-44.1512
1085	457928	-15.9739	-32.0988	-65.6488	87.0587	-5.28504		-38.866
1086	564	-15.9518	-23.6144	-100.051	110.916	-3.20259		-37.0524
1087	3828	-15.8231	-30.5297	5.78001	12.7415	-3.81489		-28.0307
1088	9795469	-15.707	-28.4518	-92.6073	109.04	-3.68795		-37.8331
1089	79664	-15.7031	-24.3047	-36.9001	48.8442	-3.34252		-28.1896
1090	101426817	-15.6043	-44.763	-35.0946	69.8113	-5.558		-58.7169
1091	3861	-15.5763	-23.1851	-67.3537	78.2351	-3.27264		-30.7526
1092	16049769	-15.5402	-23.7054	-24.1438	36.5054	-4.19639		-41.2624
1093	121963	-15.3215	-35.1028	-45.0392	69.2893	-4.46886		-39.273
1094	9840223	-15.3138	-35.0781	4.67135	19.147	-4.05401		-36.5682
1095	9892815	-15.2577	-44.0649	-29.3836	63.752	-5.56114		-47.2899
1096	1052	-15.179	-26.9178	-70.0738	85.1073	-3.29468		-34.8942
1097	12110710	-15.1789	-46.3774	-65.0819	102.437	-6.15693		-60.5937
1098	88684	-15.1682	-34.7403	-93.4931	117.654	-4.58898		-46.2428
1099	10443591	-14.8792	-15.6854	-3.86867	7.90308	-3.22821		-25.3275
1100	400769	-14.7767	-19.6262	3.98494	4.21362	-3.34902		-34.705
1101	400010	-14.5981	-20.0079	-27.1967	36.2117	-3.60525		-29.3866
1102	9966165	-14.5753	-26.3923	-50.8077	66.5618	-3.93707		-34.8322
1103	5333	-14.4386	-24.2425	-29.5807	42.678	-3.29334		-27.8192
1104	5253	-14.3667	-34.8489	-32.5251	57.2991	-4.29188		-41.5192
1105	100981415	-14.33	-24.7218	-113.806	127.861	-3.6635		-37.1229
1106	45254510	-14.2666	-18.2903	0.197462	7.70801	-3.88172		-38.4964
1107	15983988	-14.2639	-32.8988	-37.4972	60.5623	-4.43016		-36.0869
1108	11249248	-14.2476	-41.8616	-24.6954	57.5085	-5.19905		-46.5298
1109	31703	-14.1567	-45.2737	-16.4031	52.7351	-5.21498		-46.3216
1110	54456	-13.8714	-22.9777	-32.8125	45.2761	-3.35736		-28.1402
1111	6438547	-13.8012	-18.5328	-4.53439	13.1614	-3.89538		-27.8087
1112	3230	-13.7669	-27.8025	-22.0657	40.7202	-4.61893		-29.8827
1113	9942336	-13.6672	-28.8929	-135.565	154.599	-3.80876		-46.8082
1114	4784	-13.5826	-24.0065	-28.4242	42.043	-3.19489		-26.2756
1115	9957988	-13.5762	-38.9801	-92.8851	123.13	-4.84089		-48.1079
1116	10058237	-13.5476	-22.9695	-120.409	133.077	-3.24622		-37.3732
1117	164	-13.4776	-27.9979	-37.0212	54.9216	-3.38012		-33.5242
1118	188278	-13.285	-32.412	-76.8249	99.6252	-3.67339		-40.6109
1119	18733	-13.2178	-23.4733	-46.4414	59.9644	-3.26749		-28.284
1120	10198171	-13.0705	-28.4857	-52.4287	71.4351	-3.59113		-33.7157
1121	65526	-13.0306	-22.072	-91.3849	103.639	-3.21277		-34.6497
1122	56658139	-12.8152	-34.2908	23.7638	2.96753	-5.25568		-43.4059
1123	5443	-12.8012	-22.4561	-11.2442	23.9993	-3.10015		-24.5145
1124	4033	-12.7577	-26.3888	-45.929	62.7708	-3.21061		-29.9051
1125	146208	-12.712	-35.5603	-47.4558	74.8643	-4.56023		-44.0886
1126	3858	-12.6986	-29.5651	-35.3278	55.814	-3.61964		-32.4204
1127	189182	-12.6628	-20.577	-15.406	26.3718	-3.05165		-24.3863
1128	4927	-12.6277	-30.3919	-15.1605	37.1121	-4.18737		-32.3164
1129	11996845	-12.5583	-30.2309	-43.8161	66.2461	-4.75738		-37.3002
1130	51089	-12.4063	-22.3975	-89.8412	103.336	-3.50376		-37.1636
1131	227	-12.374	-22.2482	-7.50653	20.4355	-3.05477		-23.6624
1132	9875205	-12.3533	-38.2196	-60.6605	92.2859	-5.75903		-48.2561
1133	6918465	-12.2713	-29.432	-37.3809	58.2126	-3.67109		-31.9723
1134	3905	-12.2654	-30.3637	-18.5942	40.3533	-3.66081		-35.9454
1135	2259	-12.154	-32.7411	-126.751	151.677	-4.33856		-44.9855
1136	5413	-12.1469	-25.1762	-26.5354	42.9092	-3.3445		-26.7068
1137	164380	-11.9331	-33.8516	-53.0541	79.6978	-4.72523		-56.3734
1138	1209	-11.8313	-26.5348	-34.9742	52.9238	-3.24602		-33.859
1139	12026	-11.7402	-25.2599	16.2808	0.674072	-3.43517		-23.1251
1140	54015279	-11.7007	-29.2179	-51.4393	72.3169	-3.36038		-34.8377
1141	101212108	-11.6765	-16.8661	3.54823	5.25146	-3.61005		-18.7701
1142	98280	-11.6478	-25.7444	-30.6968	48.1702	-3.37675		-31.8992
1143	125415	-10.8751	-23.3641	-83.1507	98.7949	-3.15519		-31.8884
1144	3121	-10.7718	-24.0124	-5.81919	22.4275	-3.36773		-24.9144
1145	519093	-9.95655	-18.3128	-1.00426	11.9507	-2.59013		-18.1067
1146	11222830	-9.86202	-13.7276	2.70542	4.46484	-3.30474		-43.8951
1147	11199769	-9.68032	-33.2767	16.1557	12.7537	-5.31302		-36.1718
1148	5240	-9.60664	-18.5248	1.17066	10.3477	-2.60017		-17.8845
1149	11722553	-9.57672	-34.2009	-96.1615	124.897	-4.11174		-45.0823
1150	9863167	-9.38273	-28.8392	-50.1074	73.7144	-4.15049		-37.0061
1151	441328	-9.16052	-25.0231	-76.4851	96.0775	-3.72978		-34.2461
1152	9865779	-9.01061	-31.3563	-29.7242	56.0076	-3.9377		-33.0406
1153	778	-8.27371	-20.9924	-37.6813	53.4014	-3.00144		-28.0227
1154	138753089	-7.8098	-18.6471	1.10586	13.3096	-3.5781		-60.3285
1155	77832	-6.24797	-23.7917	-18.2408	39.3062	-3.52165		-24.7644
1156	2007	-6.18314	-23.6444	-33.3134	53.865	-3.0903		-30.9899
1157	90127874	-6.07921	-30.128	5.24455	22.9465	-4.14229		-31.6562
1158	46209133	-5.80399	-30.1557	5.8494	23.4133	-4.91103		-38.4528
1159	10130754	-3.26164	-7.48545	-185.383	191.938	-2.33102		-32.449
1160	448285	-1.84425	-6.43827	26.9072	-20.3459	-1.96727		-44.9146
1161	3418	-1.32533	-14.0442	-95.3595	111.024	-2.94605		-29.1315
1162	11335242	-1.2372	-31.2617	-81.6981	115.794	-4.07128		-40.7869
1163	77983	-1.09566	-14.9485	-41.379	58.1826	-2.95077		-20.7846
1164	3279	-1.06465	-33.7043	-46.7738	83.3667	-3.95329		-40.8821
1165	6207	-0.807096	-43.4254	-19.1823	66.7751	-4.97455		-45.267
