# Supplementary material for: Inhibitor design for TMPRSS2: insights from computational analysis of its backbone hydrogen bonds using a simple descriptor
Source: Eur Biophys J. 2023 Dec 29;53(1-2):27–46. doi: 10.1007/s00249-023-01695-4 (PMC10853362; doi:10.1007/s00249-023-01695-4)
Supplement: Supplementary file 3 — Supplementary file3 (XLSX 21 KB) [file 249_2023_1695_MOESM3_ESM.xlsx]

## Sheet: Sheet1
					Inhibitor Discovery for TMPRSS2 and Analysis of its Backbone Hydrogen Bonds Using a Simple Descriptor European Biophysics Journal Suraj Ugrani (sugrani@purdue.edu) Purdue University, West Lafayette, IN 47907, USA
					Online Resource 3 Optimized hyperparameters of the machine learning algorithms used for regression
Spl0										Spl5
	SVR			GBR				RFR			SVR			GBR				RFR
	c	gamma	n_est	max_fea	min_sam_lf	n_est	max_fea	min_sam_lf			c	gamma	n_est	max_fea	min_sam_lf	n_est	max_fea	min_sam_lf
2	0.27	auto	100	all	5	200	sqrt	5		2	0.27	auto	100	all	3	400	sqrt	5
4	10	scale	100	sqrt	5	300	sqrt	5		4	10	scale	100	sqrt	3	100	sqrt	5
6	3.73	scale	100	sqrt	1	300	sqrt	3		6	10	scale	100	sqrt	3	100	sqrt	3
8	5.18	scale	100	log2	3	500	log2	3		8	10	scale	100	all	5	500	log2	3
10	5.18	scale	100	sqrt	3	500	sqrt	3		10	5.18	scale	100	all	3	500	sqrt	3
12	5.18	scale	100	all	3	400	sqrt	3		12	5.18	scale	100	all	1	500	sqrt	3
14	7.2	scale	100	sqrt	3	500	sqrt	3		14	7.2	scale	100	all	1	400	sqrt	3
Spl1										Spl6
	SVR			GBR				RFR			SVR			GBR				RFR
	c	gamma	n_est	max_fea	min_sam_lf	n_est	max_fea	min_sam_lf			c	gamma	n_est	max_fea	min_sam_lf	n_est	max_fea	min_sam_lf
2	0.52	scale	100	sqrt	5	300	sqrt	5		2	0.52	scale	100	all	5	300	sqrt	5
4	7.2	scale	100	sqrt	3	300	sqrt	5		4	10	scale	100	sqrt	5	200	sqrt	5
6	10	scale	100	sqrt	1	200	sqrt	3		6	7.2	scale	100	sqrt	5	100	sqrt	3
8	10	scale	100	log2	3	500	log2	3		8	7.2	scale	150	log2	5	400	log2	3
10	10	scale	150	sqrt	3	500	sqrt	3		10	7.2	scale	100	all	5	400	sqrt	3
12	10	scale	150	sqrt	5	300	sqrt	3		12	7.2	scale	100	all	5	500	sqrt	3
14	10	scale	200	sqrt	5	300	sqrt	3		14	7.2	scale	150	sqrt	5	500	sqrt	3
Spl2										Spl7
	SVR			GBR				RFR			SVR			GBR				RFR
	c	gamma	n_est	max_fea	min_sam_lf	n_est	max_fea	min_sam_lf			c	gamma	n_est	max_fea	min_sam_lf	n_est	max_fea	min_sam_lf
2	0.52	scale	100	all	5	200	sqrt	5		2	0.37	scale	100	sqrt	5	300	sqrt	5
4	7.2	scale	100	sqrt	3	400	sqrt	5		4	10	scale	100	sqrt	5	500	sqrt	5
6	0.52	scale	100	sqrt	3	500	sqrt	3		6	10	scale	100	sqrt	5	100	sqrt	3
8	7.2	scale	100	all	3	200	sqrt	3		8	7.2	scale	100	log2	5	300	log2	3
10	10	scale	100	all	3	200	sqrt	3		10	7.2	scale	100	sqrt	3	300	sqrt	3
12	10	scale	100	all	3	400	sqrt	3		12	7.2	scale	150	sqrt	3	500	sqrt	3
14	10	scale	200	sqrt	3	200	sqrt	3		14	5.18	scale	200	sqrt	5	100	sqrt	3
Spl3										Spl8
	SVR			GBR				RFR			SVR			GBR				RFR
	c	gamma	n_est	max_fea	min_sam_lf	n_est	max_fea	min_sam_lf			c	gamma	n_est	max_fea	min_sam_lf	n_est	max_fea	min_sam_lf
2	0.37	auto	100	sqrt	3	400	sqrt	5		2	0.52	scale	100	all	3	500	sqrt	5
4	2.68	scale	100	all	3	400	sqrt	5		4	5.18	scale	100	sqrt	5	100	sqrt	5
6	10	scale	100	sqrt	3	500	sqrt	3		6	10	scale	100	all	1	300	sqrt	3
8	10	scale	100	all	5	300	log2	3		8	7.2	scale	100	all	3	500	log2	3
10	10	scale	100	all	3	400	sqrt	3		10	10	scale	100	sqrt	3	300	sqrt	3
12	10	scale	100	all	3	500	sqrt	3		12	10	scale	100	all	3	500	sqrt	3
14	10	scale	100	all	5	300	sqrt	3		14	10	scale	150	sqrt	5	500	sqrt	3
Spl4										Spl9
	SVR			GBR				RFR			SVR			GBR				RFR
	c	gamma	n_est	max_fea	min_sam_lf	n_est	max_fea	min_sam_lf			c	gamma	n_est	max_fea	min_sam_lf	n_est	max_fea	min_sam_lf
2	0.72	-		all	5	500	sqrt	5		2	0.52	scale	100	sqrt	5	200	sqrt	5
4	5.2	-		sqrt	1	500	sqrt	5		4	10	scale	100	sqrt	3	100	sqrt	5
6	5.2	-		sqrt	5	200	sqrt	5		6	7.2	scale	100	sqrt	5	300	sqrt	3
8	0.72	-		log2	5	500	log2	3		8	10	scale	150	log2	1	500	log2	3
10	0.72	-		sqrt	3	100	sqrt	3		10	10	scale	200	sqrt	3	100	sqrt	3
12	0.72	-		all	5	500	sqrt	3		12	10	scale	250	sqrt	3	500	sqrt	3
14	0.72	-		all	5	200	sqrt	3		14	10	scale	200	sqrt	1	300	sqrt	3
