# Supplementary material for: Inhibitor design for TMPRSS2: insights from computational analysis of its backbone hydrogen bonds using a simple descriptor
Source: Eur Biophys J. 2023 Dec 29;53(1-2):27–46. doi: 10.1007/s00249-023-01695-4 (PMC10853362; doi:10.1007/s00249-023-01695-4)
Supplement: Supplementary file 4 — Supplementary file4 (XLSX 18 KB) [file 249_2023_1695_MOESM4_ESM.xlsx]

## Sheet: Sheet1
	Inhibitor Discovery for TMPRSS2 and Analysis of its Backbone Hydrogen Bonds Using a Simple Descriptor European Biophysics Journal Suraj Ugrani (sugrani@purdue.edu) Purdue University, West Lafayette, IN 47907, USA
	Online Resource 4 Mean of Pearson correlation coefficient (PCC) and root mean squares error (RMSE) for predictions from 10 different random train-test splits using varying numbers of features and four different algorithms: linear regression (LR), support vector regressor (SVR), gradient boosting regressor (GBR), and random forest regressor (RFR)
	Number of features		2	4	6	8	10	12	14
	PCC	RFR	0.68 ± 0.03	0.72 ± 0.02	0.74 ± 0.02	0.76 ± 0.02	0.76 ± 0.02	0.76 ± 0.02	0.76 ± 0.02
		GBR	0.68 ± 0.03	0.72 ± 0.02	0.74 ± 0.02	0.76 ± 0.02	0.76 ± 0.02	0.76 ± 0.02	0.76 ± 0.02
		SVR	0.68 ± 0.03	0.71 ± 0.01	0.73 ± 0.02	0.75 ± 0.02	0.74 ± 0.02	0.74 ± 0.02	0.74 ± 0.01
		LR	0.58 ± 0.03	0.63 ± 0.02	0.65 ± 0.02	0.66 ± 0.02	0.66 ± 0.02	0.66 ± 0.03	0.66 ± 0.03
	RMSE	RFR	0.85 ± 0.03	0.80 ± 0.02	0.78 ± 0.02	0.76 ± 0.02	0.76 ± 0.02	0.76 ± 0.02	0.77 ± 0.02
	(kcal/mol)	GBR	0.85 ± 0.03	0.80 ± 0.02	0.78 ± 0.03	0.76 ± 0.03	0.75 ± 0.03	0.75 ± 0.02	0.75 ± 0.02
		SVR	0.86 ± 0.03	0.82 ± 0.03	0.80 ± 0.04	0.78 ± 0.03	0.78 ± 0.03	0.79 ± 0.03	0.79 ± 0.03
		LR	0.94 ± 0.04	0.90 ± 0.04	0.89 ± 0.04	0.87 ± 0.04	0.87 ± 0.04	0.87 ± 0.04	0.87 ± 0.04
