# Supplementary material for: Inhibitor design for TMPRSS2: insights from computational analysis of its backbone hydrogen bonds using a simple descriptor
Source: Eur Biophys J. 2023 Dec 29;53(1-2):27–46. doi: 10.1007/s00249-023-01695-4 (PMC10853362; doi:10.1007/s00249-023-01695-4)
Supplement: Supplementary file 6 — Supplementary file6 (XLSX 18 KB) [file 249_2023_1695_MOESM6_ESM.xlsx]

## Sheet: Sheet1
	Inhibitor Discovery for TMPRSS2 and Analysis of its Backbone Hydrogen Bonds Using a Simple Descriptor European Biophysics Journal Suraj Ugrani (sugrani@purdue.edu) Purdue University, West Lafayette, IN 47907, USA
	Online Resource 5 Feature Importance of BHBs given as the average from 10 random train-test splits. Correlation coefficient of the features with ΔGsa
BHB	Feature importance (mean)	std. dev.		Correlation to ΔGsa
Val280_Leu273	0.31705	0.06217		-0.44425
Lys342_Asp338	0.22226	0.02369		-0.32158
Cys297_Ala294	0.13842	0.03665		-0.33182
Trp461_Val473	0.10108	0.00763		-0.22128
Ala386_Gln438	0.05633	0.02276		-0.29221
Gly391_Glu388	0.04955	0.00698		-0.19666
Leu302_Glu299	0.03928	0.00819		-0.21449
Gly282_Ser441	0.03039	0.00331		-0.19697
Leu419_Tyr416	0.01433	0.0082		-0.17144
Ile256_Gly385	0.01081	0.00755		-0.18772
Gly443_Asp440	0.00723	0.00217		-0.00683
Asp435_Val257	0.00642	0.00175		-0.04709
Val298_Ala295	0.00634	0.00386		-0.14665
Asn433_Ala466	0.000513882	0.000330407		0.0409
