# Supplementary material for: Inhibitor design for TMPRSS2: insights from computational analysis of its backbone hydrogen bonds using a simple descriptor
Source: Eur Biophys J. 2023 Dec 29;53(1-2):27–46. doi: 10.1007/s00249-023-01695-4 (PMC10853362; doi:10.1007/s00249-023-01695-4)
Supplement: Supplementary file 7 — Supplementary file7 (XLSX 19 KB) [file 249_2023_1695_MOESM7_ESM.xlsx]

## Sheet: Sheet1
	Inhibitor Discovery for TMPRSS2 and Analysis of its Backbone Hydrogen Bonds Using a Simple Descriptor European Biophysics Journal Suraj Ugrani (sugrani@purdue.edu) Purdue University, West Lafayette, IN 47907, USA
(a)	Online Resource 6 Explained variance ratios (a) and feature loadings (b) for the first 5 principal components from principal component analysis of the BHB-wrapping data
Principal component	Explained variance ratio
1	0.46819
2	0.23595
3	0.12563
4	0.05799
5	0.0451
(b)	Loadings
BHB	PC1	PC2	PC3	PC4	PC5
Val280_Leu273	0.1376	0.49594	-0.12286	0.5863	0.58913
Lys342_Asp338	0.01673	-0.06524	-0.06719	0.06317	0.02838
Cys297_Ala294	0.04907	0.53678	-0.68402	-0.17373	-0.35578
Trp461_Val473	0.57216	-0.58902	-0.47915	0.28909	-0.03016
Ala386_Gln438	0.72752	0.31806	0.49245	0.01353	-0.3407
Gly391_Glu388	0.01121	0.03638	0.04585	0.05014	-0.04424
Leu302_Glu299	0.00598	0.08126	-0.14319	-0.10086	-0.23836
Gly282_Ser441	0.34666	0.02977	-0.09588	-0.71284	0.5796
Leu419_Tyr416	0.000563968	-0.00357	-0.00614	0.00521	0.00632
Ile256_Gly385	0.01992	0.03984	0.04077	0.0773	-0.01
Gly443_Asp440	0.03062	0.01077	0.00621	-0.1001	0.06394
Asp435_Val257	0.00671	-0.01161	-0.02182	0.02458	0.00295
Val298_Ala295	-0.00254	0.05363	-0.08003	-0.02809	-0.09801
Asn433_Ala466	-0.002	-0.0017	0.000572545	0.00942	-0.0021
