# Supplementary material for: Inhibitor design for TMPRSS2: insights from computational analysis of its backbone hydrogen bonds using a simple descriptor
Source: Eur Biophys J. 2023 Dec 29;53(1-2):27–46. doi: 10.1007/s00249-023-01695-4 (PMC10853362; doi:10.1007/s00249-023-01695-4)
Supplement: Supplementary file 8 — Supplementary file8 (XLSX 18 KB) [file 249_2023_1695_MOESM8_ESM.xlsx]

## Sheet: Sheet1
	Inhibitor Discovery for TMPRSS2 and Analysis of its Backbone Hydrogen Bonds Using a Simple Descriptor European Biophysics Journal Suraj Ugrani (sugrani@purdue.edu) Purdue University, West Lafayette, IN 47907, USA
	Online Resource 7 Average distance in nm between donor hydrogen and acceptor from the last 50 ns of the MD simulations
Backbone Hydrogen Bond	Apo	Camostat	Nafamostat	GBA
Gly282_Ser441	1 ± 0.08	0.37 ± 0.05	0.25 ± 0.04	0.34 ± 0.05
Ala386_Gln438	0.58 ± 0.06	0.34 ± 0.18	0.2 ± 0.02	0.21 ± 0.03
Gly443_Asp440	0.72 ± 0.08	0.64 ± 0.1	0.32 ± 0.03	0.25 ± 0.04
Asp440_Cys437	0.23 ± 0.03	0.22 ± 0.03	0.25 ± 0.03	0.22 ± 0.02
Cys297_Ala294	0.22 ± 0.02	0.29 ± 0.06	0.28 ± 0.04	0.32 ± 0.05
Val473_Trp461	0.18 ± 0.01	0.19 ± 0.02	0.18 ± 0.01	0.19 ± 0.02
Trp461_Val473	0.24 ± 0.04	0.22 ± 0.02	0.21 ± 0.02	0.21 ± 0.02
Ser460_Val473	0.28 ± 0.03	0.24 ± 0.03	0.23 ± 0.03	0.3 ± 0.02
Gly391_Glu388	0.36 ± 0.15	0.29 ± 0.12	0.31 ± 0.05	0.24 ± 0.04
